# Supplementary material for: Template-directed vertical photopolymerization for construction of triphenylamine-based poly(diacetylene) nanofibers
Source: Nat Commun. 2026 Feb 28;17:3731. doi: 10.1038/s41467-026-70114-x (PMC13103384; doi:10.1038/s41467-026-70114-x)
Supplement: Supplementary file 3 — Source data [file 41467_2026_70114_MOESM3_ESM.xlsx]

## Sheet: Fig. 2a, 2b
			FL Titration
Data Points
nm	Data
320	25.06	27.52	-8.046	32.58	31.46	36.39	44.17	46.14	46.15	48.19	-9.034	54.3	52.22	48.73	-12.2	44.9	33.59	20.42
321	25.21	28.01	4.486	32.17	32.26	37.98	44.35	45.34	46.6	49.02	10.14	53.81	52.94	49.4	7.154	44.51	33.92	20.15
322	26.11	27.79	12.83	31.9	32.91	38.31	44.62	45.97	46.99	49.94	24.08	55.16	54.01	50.95	20.82	44.83	35.48	20.65
323	26.32	28.19	19.2	32.02	32.79	38.68	45.12	46.85	48.66	50.67	34.67	56.85	55.48	53.03	31.81	46.13	37.44	21.76
324	26.4	28.01	22.47	32.34	33.53	39.88	45.52	47.37	49.89	52.33	42.54	58.47	58.01	55.69	40.6	48.03	40.04	22.85
325	26.47	28.14	25.48	32.58	34.19	40.68	46.74	48.94	51.53	54.33	48.18	60.89	60.34	58.23	46.96	50.35	41.99	23.95
326	27.05	28.76	27.24	33.21	34.35	41.39	48.2	50.03	52.74	54.92	53.21	62.94	62.54	60.76	51.49	51.8	43.29	25.25
327	26.86	28.75	28.27	33.45	34.66	42.14	48.92	50.83	54.06	56.75	56.9	65.43	64.88	63.23	55.87	54.03	44.3	26.4
328	26.83	29.5	29.9	33.98	35.06	43.02	50.35	52.17	54.84	58.69	60.37	67.98	66.89	65.24	58.74	56.77	45.63	27.32
329	28.08	30.79	30.87	34.63	35.92	44	51.45	52.9	56.54	60.03	63.13	69.18	69.76	66.87	60.95	58.75	47.22	28.15
330	28.01	31.07	31.92	34.86	36.38	44.63	52.07	53.96	57.47	61.47	64.33	70.28	71.37	68.73	63.19	60.46	48.43	28.72
331	27.81	30.81	31.91	35.47	37.25	45.46	52.31	55.29	58.94	61.74	66.17	71.89	72.22	69.95	64.5	62.05	49.41	29.39
332	27.61	30.53	31.92	35.21	37.52	45.46	52.34	55.57	59.07	62.86	67.24	72.97	73.31	71.61	65.22	63.17	50.81	30.25
333	27.12	29.98	32.02	34.87	37.4	45.61	53.02	54.89	58.73	63	67.91	72.66	74.11	71.78	66.5	62.84	51.37	30.57
334	26.69	29.15	31.64	34.43	36.09	44.21	52.06	54.38	59.02	62.53	67.79	73.31	73.66	72.04	68.13	62.83	51.78	30.79
335	25.36	27.88	30.24	33.65	35.06	43.42	50.48	53.57	58.48	62.29	67.06	72.71	74.03	71.87	68.8	63.35	51.73	30.86
336	23.91	26.18	29.19	32.38	33.79	42.26	49.88	52.44	57.53	61.3	66.13	72.16	72.79	70.66	67.7	63.83	51.79	31.05
337	22.48	25.01	27.81	30.77	32.6	40.95	48.39	51.45	56.14	60.15	64.95	70.69	72.11	69.81	67.55	62.46	51.21	30.81
338	20.73	23.48	26.2	29.35	31.1	39.55	46.94	50.49	55.07	58.87	63.64	69.54	71.54	68.36	67.48	62.43	50.33	30.81
339	19.44	22.22	25.2	27.8	29.43	38.22	45.27	48.87	53.71	57.49	62.44	68.78	70.63	67.39	65.97	61.35	49.73	30.49
340	18.46	21.26	23.92	26.37	28.36	36.35	44.02	47.47	51.59	55.69	60.75	67.75	68.48	67.28	64.38	59.97	48.86	30.04
341	17.6	20.15	22.7	25.14	26.88	35.11	43.12	45.77	50.16	54.21	59.4	66.13	67.12	66.22	62.8	58.47	48.68	29.39
342	16.52	19.12	21.56	23.91	25.93	34.27	42.23	44.53	48.49	52.62	57.64	65.78	65.7	64.52	61.04	57.63	47.91	28.48
343	15.46	18.01	20.17	23.05	25.07	33.05	41	42.68	46.08	51.68	57.37	64.19	64.55	63.36	59.81	56.01	46.64	28.26
344	14.66	17.58	19.66	22.14	23.46	31.68	40.04	41.59	44.96	50.06	55.64	62.01	62.62	61.71	57.64	54.69	45.03	27.55
345	14.03	16.76	18.79	21.37	22.77	30.72	38.19	40.24	43.98	48.34	53.08	59.92	60.8	59.75	56.44	52.92	43.47	26.95
346	13.1	16.08	18.01	20.22	21.76	29.49	36.38	39.36	42.87	46.83	51	58.5	59.5	58.44	55.25	51.42	42.26	26.53
347	12.57	15.1	17.3	19.17	21.2	28.52	35.21	37.93	41.77	45.69	49.64	56.83	57.26	56.39	53.81	49.71	40.82	25.77
348	11.96	14.37	16.68	18.46	20.43	27.13	34.3	36.91	40.65	44.48	48.05	55.09	55.58	54.14	52.26	47.8	39.75	24.73
349	11.3	13.65	15.84	17.66	19.36	25.68	32.92	35.43	39.53	42.39	46.4	53.08	54.19	52.1	50.72	46.19	38.59	23.63
350	11.12	13.18	15	17.03	18.5	24.62	31.35	34.46	37.91	40.72	44.48	51.25	52.27	49.72	49.02	44.5	36.96	22.52
351	10.74	12.68	14.32	16.3	17.38	23.84	30.13	32.88	36.59	39.36	42.89	49.02	50.17	48.73	46.91	42.94	35.53	21.69
352	10.18	12.06	13.98	15.72	17.1	23.17	28.8	31.59	35.28	38.34	41.55	46.72	47.9	47.39	45.37	41.39	34.56	20.63
353	9.992	11.63	13.37	14.92	16.55	22.68	27.9	30.88	33.95	36.98	39.71	44.84	46.21	45.98	43.54	40.18	33.26	20.14
354	9.406	11.24	13.05	14.57	16.04	21.52	27.04	30	32.71	35.27	38.45	43.54	44.36	43.51	41.53	39.59	31.89	19.79
355	8.995	11.08	12.69	14.03	15.27	20.94	25.92	28.99	31.26	33.8	36.97	42.12	42.99	41.87	39.9	38.34	31.19	18.96
356	8.796	10.76	12.34	13.89	14.94	20.07	25.03	27.96	30.45	32.5	35.41	40.64	40.91	40.21	38.37	36.46	30.13	18.35
357	8.482	10.44	11.71	13.49	14.32	19.51	24.11	26.94	29.47	31.04	34.39	39.33	39.5	38.79	37.21	35.41	29.05	17.46
358	8.251	10.17	11.45	13.21	13.99	19.37	23.74	25.73	28.38	30.67	33.96	37.59	38.08	37.41	36.51	34.44	27.8	16.93
359	8.226	9.85	11.3	12.8	13.57	18.9	23.31	25.09	27.24	30.02	33.2	36.25	37.13	36.28	35.71	33.16	26.8	16.09
360	8.228	9.88	11.23	12.57	13.53	18.26	23	23.97	26.77	28.79	32.04	34.96	35.95	34.92	34.46	31.86	26.06	15.7
361	8.125	9.858	11.1	12.41	13.27	17.93	22.07	23.18	26.11	27.9	31.14	34.1	35.35	34.28	33.12	30.86	25.09	15.14
362	8.474	9.987	10.87	12.24	13.37	17.93	22.01	22.5	25.47	27.72	30.55	33.58	34.54	33.14	31.96	30.22	24.2	14.64
363	8.329	9.979	11.35	12.3	13.3	17.59	21.79	22.27	25.08	27.23	29.63	32.48	33.86	31.86	30.96	28.98	23.3	14.45
364	9.058	10.79	11.37	12.78	13.67	17.63	21.64	22.46	24.7	26.72	28.77	31.56	32.85	31.56	30.21	28.46	22.87	13.99
365	9.87	11	12	13.38	14.31	17.91	21.67	22.11	24.74	26.53	28.34	31.38	32.62	30.85	29.53	27.58	22.53	13.85
366	10.68	11.81	13.16	14.01	15.22	18.42	21.84	22.35	25.25	26.54	27.99	31.17	31.9	30.72	29.38	27.1	22.02	13.53
367	12.06	12.97	13.75	15.22	16.2	19.19	22.45	23.41	25.71	27.22	28.68	31.36	31.26	30.66	29.29	26.9	22.09	13.38
368	13.63	14.51	14.84	16.69	17.52	20.33	23.19	24.91	26.4	27.74	29.51	31.32	31.36	30.6	28.93	26.6	21.95	13.43
369	15.68	16.66	17.08	18.74	19.58	22.32	24.64	26.82	27.62	28.78	30.84	31.94	31.4	30.95	28.86	27.06	21.74	13.04
370	18.74	19.44	19.53	21.62	21.79	24.7	26.79	28.38	29.67	30.54	32.2	33.12	31.87	31.39	29.36	26.97	22.05	12.97
371	23.36	23.49	24.04	25.53	25.82	28.18	29.69	31.28	32.39	33.01	34.16	34.42	33.48	32.46	30.04	27.96	22.42	13.08
372	29.31	29.1	29.35	30.82	31.13	33.01	34.14	35.47	36.39	36.82	37.49	36.68	35.91	33.72	31.39	29.01	22.74	13.72
373	37.26	36.93	37.14	37.76	38.1	40.12	40.3	41.25	42.07	41.89	42.78	39.86	38.28	35.64	33.49	30.43	23.96	13.7
374	46.92	46.94	47.73	47.76	47.86	48.93	48.83	50.15	48.89	48.91	49.09	44.28	42.25	39.28	36.32	32.79	25.56	14.23
375	60.59	61.03	61.2	60.66	60.38	60.29	59.82	60.45	59.05	58.47	56.83	50.35	47.27	43.57	39.67	35.28	27.94	14.92
376	79.06	78.76	78.88	78.03	76.16	76.39	73.86	73.43	72.32	70.53	67.47	59.11	54.06	49.63	45.03	39.14	30.12	16.47
377	103.5	101.7	102.4	99.99	99.9	98.44	92.83	91.49	90.36	87.29	83.08	69.31	63.53	58.51	52.03	44.83	33.54	18.44
378	136.6	135.9	134.9	131.1	129.5	126.1	119.5	117.5	113.4	108.2	102.9	84.93	75.27	69.89	61.24	51.7	38.74	20.38
379	178.2	175.5	174.8	171	167.4	161.8	152.4	151.9	144.1	139.1	129.6	104.3	91.85	83.66	73.07	61.84	45.07	23.38
380	232.5	228.6	227.8	222.1	218.5	208.8	195.6	192.8	184.7	177.7	162.5	131.2	113.5	102	88.77	75.36	53.43	26.66
381	301.8	297.9	293.7	290.3	283.6	269.9	250.9	245.9	236	224.9	206.7	165	140.7	124.5	108.3	90.61	63.68	30.7
382	387.2	385.9	377.8	373.3	366.2	345	324.4	315.3	299.2	282.9	260.3	205.4	177.1	152.8	134.3	112.1	77.63	37.07
383	498.4	493.2	482.1	476.7	464.8	438	412.6	397.8	380.9	357.7	327.2	255.1	220.7	189.4	166.2	138.5	95.32	46.06
384	639.3	625.6	613	601.2	590.3	556.1	519.6	502.5	478.3	448.5	408.3	316.4	272.1	235	204.6	168.6	115.9	55.27
385	802.8	785.2	764.2	754.5	746.4	703.7	653.7	632.4	595.2	561.6	510.8	389.5	336.4	291.4	250.5	204.4	140.7	67.05
386	1007	980.4	958.9	946.2	931.3	873.8	814.2	784.1	735.9	697	634.6	480.8	412.6	355.5	308.7	249.9	172.6	81.61
387	1236	1204	1175	1167	1149	1076	1002	967.7	910.4	859.2	783.4	592.5	507.8	435	375.6	305.2	209	97.71
388	1502	1471	1431	1415	1392	1313	1218	1179	1104	1046	949.8	716	610.3	525.4	451.8	369.3	251.4	117.4
389	1804	1773	1726	1707	1674	1583	1464	1422	1330	1259	1151	858.1	733.9	628.5	544.7	442.7	298.5	139.8
390	2142	2118	2053	2031	1993	1886	1740	1691	1589	1501	1364	1019	865.8	743.2	645.8	522.2	352.8	166
391	2526	2483	2420	2381	2340	2221	2044	1983	1871	1765	1600	1199	1025	874.1	755	605	414.6	191.6
392	2940	2889	2816	2764	2731	2575	2365	2299	2183	2049	1856	1396	1188	1015	872.6	702.2	481.5	222
393	3376	3312	3237	3181	3128	2949	2713	2644	2506	2356	2126	1604	1365	1162	1002	802.9	555.2	255.3
394	3845	3758	3671	3618	3565	3342	3076	3003	2836	2680	2404	1822	1549	1314	1139	922.4	626.9	287.8
395	4301	4200	4117	4067	4012	3760	3442	3376	3190	3016	2698	2042	1737	1477	1283	1029	704.8	324.9
396	4775	4675	4570	4512	4467	4171	3817	3744	3536	3340	2997	2262	1921	1633	1425	1148	783.6	358.6
397	5228	5111	5003	4961	4892	4565	4234	4122	3863	3660	3289	2485	2108	1797	1558	1260	857.6	393.4
398	5671	5547	5431	5365	5308	4953	4593	4480	4211	3964	3574	2703	2285	1949	1688	1364	925.6	427.5
399	6099	5957	5860	5782	5691	5330	4951	4827	4541	4255	3846	2903	2460	2104	1817	1464	995.9	459.8
400	6495	6348	6225	6158	6062	5682	5256	5138	4845	4549	4118	3090	2624	2245	1937	1562	1066	492.9
401	6870	6735	6587	6499	6431	6032	5556	5423	5102	4803	4349	3266	2774	2375	2043	1647	1127	523.3
402	7169	7043	6886	6819	6742	6318	5826	5673	5351	5034	4558	3427	2910	2489	2149	1723	1184	551.5
403	7444	7294	7151	7060	6978	6556	6045	5893	5552	5241	4739	3565	3016	2582	2230	1782	1224	573.1
404	7649	7513	7372	7280	7203	6757	6205	6061	5715	5414	4882	3679	3112	2663	2296	1844	1265	589.1
405	7814	7707	7545	7433	7393	6905	6353	6190	5852	5535	4990	3761	3185	2725	2351	1889	1290	601.8
406	7923	7831	7655	7554	7535	7016	6481	6285	5939	5617	5068	3822	3237	2767	2387	1912	1316	611.5
407	7996	7914	7737	7635	7574	7080	6542	6344	6009	5684	5130	3858	3269	2799	2412	1931	1336	618.4
408	8048	7950	7775	7693	7620	7130	6593	6412	6066	5737	5162	3901	3295	2817	2433	1952	1346	621.6
409	8104	7964	7779	7704	7613	7125	6635	6435	6094	5745	5172	3909	3303	2827	2435	1963	1348	625.4
410	8103	7934	7760	7682	7571	7109	6630	6441	6061	5736	5157	3891	3301	2829	2434	1969	1346	623.1
411	8033	7883	7739	7646	7535	7070	6589	6401	6025	5700	5134	3873	3279	2813	2422	1955	1340	621.6
412	7964	7791	7663	7585	7458	6997	6532	6347	5978	5646	5093	3837	3260	2790	2406	1929	1330	613
413	7873	7701	7559	7461	7388	6920	6436	6257	5890	5595	5034	3789	3230	2753	2372	1918	1312	605.2
414	7760	7601	7464	7361	7298	6849	6337	6165	5817	5524	4961	3732	3186	2715	2347	1891	1293	596.9
415	7644	7520	7356	7268	7190	6754	6246	6073	5743	5447	4892	3682	3137	2687	2318	1863	1283	590.7
416	7551	7379	7244	7170	7090	6678	6185	6008	5682	5355	4832	3626	3093	2653	2290	1836	1269	587
417	7426	7293	7136	7060	6994	6563	6082	5922	5584	5265	4761	3571	3059	2613	2261	1806	1252	578.8
418	7274	7160	7000	6937	6857	6421	5962	5811	5479	5167	4671	3519	3009	2568	2224	1781	1230	569.9
419	7100	7010	6842	6792	6708	6310	5830	5699	5366	5061	4573	3441	2941	2514	2171	1748	1203	560.9
420	6929	6852	6675	6647	6555	6185	5699	5575	5241	4950	4486	3377	2877	2464	2123	1714	1178	548.4
421	6767	6678	6517	6468	6403	6052	5562	5445	5110	4841	4391	3303	2809	2409	2077	1673	1151	537.7
422	6612	6506	6356	6304	6264	5907	5441	5312	5001	4734	4286	3222	2742	2351	2024	1635	1124	527.5
423	6439	6342	6213	6140	6112	5741	5308	5182	4885	4623	4175	3143	2677	2293	1977	1589	1095	515.1
424	6259	6175	6048	6001	5962	5593	5175	5042	4762	4505	4068	3064	2614	2239	1932	1547	1066	502.5
425	6110	6018	5887	5837	5789	5439	5035	4907	4639	4388	3963	2981	2550	2180	1875	1506	1043	490.2
426	5950	5854	5717	5678	5632	5290	4897	4766	4515	4287	3862	2901	2487	2121	1822	1466	1019	479.6
427	5799	5698	5556	5532	5478	5142	4765	4641	4392	4173	3755	2821	2412	2063	1778	1429	991.9	468.9
428	5640	5534	5403	5376	5315	4993	4632	4512	4270	4045	3657	2738	2346	2004	1728	1391	966.3	454.7
429	5490	5380	5259	5208	5174	4841	4511	4391	4146	3925	3559	2661	2275	1947	1684	1356	935.2	441
430	5318	5209	5085	5035	5004	4700	4369	4253	4020	3797	3439	2581	2202	1887	1627	1301	908.5	429.5
431	5144	5037	4930	4879	4849	4561	4230	4109	3893	3677	3327	2498	2136	1823	1573	1270	883.7	418.4
432	4964	4873	4754	4741	4703	4431	4095	3974	3763	3559	3225	2420	2065	1765	1526	1231	854.3	402.2
433	4790	4716	4605	4583	4548	4273	3960	3851	3642	3446	3116	2336	2003	1705	1483	1198	827.3	388.7
434	4615	4547	4439	4418	4377	4116	3821	3711	3511	3321	3005	2250	1932	1644	1430	1157	801	374.2
435	4455	4391	4297	4265	4219	3962	3687	3588	3379	3209	2896	2176	1869	1585	1382	1118	772.3	359.3
436	4302	4219	4145	4101	4083	3814	3556	3468	3265	3091	2795	2104	1805	1534	1334	1072	744.1	349.8
437	4141	4053	4001	3949	3933	3674	3430	3341	3143	2985	2698	2023	1735	1481	1285	1039	716.1	337
438	3980	3904	3846	3797	3780	3536	3294	3207	3019	2874	2596	1947	1668	1426	1235	993.3	691.6	323.8
439	3817	3746	3694	3645	3638	3402	3168	3084	2903	2757	2498	1868	1605	1372	1190	956.3	665.6	312.7
440	3659	3595	3537	3501	3492	3267	3039	2958	2790	2650	2393	1792	1538	1318	1144	915.3	637.6	301.5
441	3506	3452	3394	3367	3349	3135	2916	2835	2676	2540	2294	1724	1477	1266	1104	879.1	610.3	291.9
442	3359	3305	3262	3221	3201	2999	2802	2717	2566	2428	2199	1653	1414	1210	1055	844.2	586.6	278.4
443	3216	3174	3126	3082	3063	2879	2691	2607	2460	2325	2117	1588	1363	1163	1012	808.8	563	267.9
444	3083	3044	3001	2964	2933	2756	2577	2499	2364	2230	2027	1523	1307	1115	968.3	781.3	540.5	257.9
445	2958	2920	2873	2835	2814	2653	2460	2400	2267	2129	1948	1454	1254	1070	926	750.9	518.8	246.8
446	2826	2785	2748	2713	2681	2536	2355	2294	2164	2040	1866	1397	1201	1026	889.4	718.6	499	236.1
447	2701	2657	2631	2586	2573	2421	2250	2193	2081	1959	1787	1335	1149	981.3	851.5	691.2	477.2	225.6
448	2578	2547	2515	2475	2469	2316	2152	2099	1991	1875	1709	1279	1097	939.9	818.1	659.7	457.8	214.9
449	2470	2435	2403	2368	2364	2211	2057	2004	1903	1793	1642	1226	1049	900.9	779.6	630.3	438.5	206.4
450	2359	2322	2298	2269	2252	2113	1966	1914	1820	1718	1566	1171	1007	858.7	748.2	599.4	418.6	198.7
451	2247	2218	2190	2168	2148	2011	1874	1829	1740	1638	1494	1119	962.9	820	715	577.3	398.6	190.4
452	2148	2114	2084	2075	2043	1912	1788	1747	1662	1556	1418	1067	915.8	783.2	683.4	545.9	382.3	179.9
453	2051	2017	1986	1973	1946	1822	1713	1667	1585	1487	1353	1017	872.5	749.1	652.5	518.4	365.7	171.4
454	1964	1927	1894	1883	1862	1745	1639	1600	1514	1422	1290	969.1	833.8	717.7	625.3	495.8	349	164.1
455	1878	1843	1817	1796	1778	1673	1573	1536	1443	1369	1235	929.8	797.9	683.5	595.3	476	335.2	158.4
456	1794	1761	1740	1727	1709	1603	1508	1468	1386	1312	1184	895	764.3	658.3	570.2	455.6	321.5	152.5
457	1711	1685	1674	1649	1639	1537	1445	1405	1327	1257	1129	860	735.4	628	548	435.3	307.8	146.7
458	1636	1616	1603	1578	1571	1477	1378	1344	1269	1202	1085	819.9	701.7	600.7	525.8	418.5	294	141.2
459	1572	1552	1529	1507	1496	1414	1313	1285	1213	1150	1036	785.8	668.8	573.2	501.7	401.6	280.2	135.6
460	1502	1475	1460	1438	1429	1342	1251	1228	1160	1098	988.9	747.4	639.3	547.6	478.5	382.9	269.4	129.8
461	1429	1414	1389	1374	1362	1278	1196	1164	1104	1046	942.3	712.9	612	522.9	455.3	364.3	256.3	122.6
462	1359	1351	1324	1310	1299	1220	1145	1112	1050	998.4	900.4	681.9	583.7	498.1	433.9	348.4	244.3	116.4
463	1302	1286	1264	1253	1238	1169	1089	1068	1002	954.5	854.9	652.1	557.8	476.1	413.8	337.1	234.1	111.3
464	1244	1227	1215	1199	1182	1121	1041	1016	958.9	912.6	819.1	622.4	535.1	455.7	396.7	322.8	223.8	106.3
465	1185	1170	1161	1145	1130	1073	998.3	969.6	916.7	871.9	786.7	594.6	510.8	437.6	380.8	306.3	213.7	101.6
466	1131	1119	1105	1092	1081	1026	954.4	926.7	873.3	831.5	750.9	568.1	488.6	417.3	363	291	203.1	96.89
467	1077	1066	1047	1037	1028	977.9	907.7	884.6	834.3	794.6	718.2	541.9	468.6	399.6	345.1	279.1	194.2	92.94
468	1027	1014	994.4	991	978	928.2	865.4	842.9	798.2	755.1	687.8	516.2	443.7	379.5	328.3	266.3	184.5	89.31
469	976.4	964.6	945.7	940.3	926.4	880.9	819.9	795.4	757.8	720.6	655.5	491.3	422.3	363.1	313.7	254.9	175.2	84.92
470	928.6	916.6	899.8	891.5	883.1	835.1	782	756	721	685.5	623.7	467.5	401.2	345.2	297.6	243	168.3	81.22
471	881.2	872.9	854.7	847.3	841.7	793.2	740.9	720.2	686.1	650.4	588.9	446.8	382.9	328.6	283.4	230.4	160.1	76.51
472	835.9	828.4	813.4	804.5	803.7	751.5	706.2	686.9	652.5	616.5	560.2	423.7	362	312.5	271.2	217.9	152.1	73.2
473	795.3	788.7	771.5	765.5	766	717.5	670.5	652	620.9	586.3	533	403.3	345.3	297.5	258.6	208.2	145	69.34
474	753.3	748.5	733.7	728.7	727.5	676.7	635.5	620.8	589.2	558.3	505.7	381	327.6	283.2	245.1	197.5	138	65.53
475	716.1	710.2	695.5	687.1	688.9	642.7	604.4	589	558.3	532.4	479.7	362	312	269.2	231.9	187.6	132.1	63.02
476	677.1	673.3	659.8	652.5	652.8	612	575.2	558.2	531.8	504.3	455.4	344.8	296.5	255.9	220.7	178.6	124.8	59.96
477	642.9	640.3	625.9	617	620.3	581.6	547.6	528	506.4	477.8	434.2	327.6	281.3	243.3	210.7	169.9	118.5	57.36
478	612	606	596.9	589.8	586.3	552.5	518.8	502.6	478.8	454.3	412.9	309.6	268.3	230.5	200.5	160.3	111.7	55.16
479	581.2	574.4	565.7	559.5	556.2	525.8	493.1	478.7	453.9	432.7	392.1	294.7	254.8	219.1	190	153.2	106.3	52.01
480	551.6	542.8	535	527.8	527.7	499.2	468	451.2	429.2	408.4	370.4	279	242	208.1	179.3	145.5	99.96	49.31
481	519.7	514.2	505.3	502.8	496.1	471.9	442	426.8	406.1	385.5	350.5	264.6	228.6	197	169.1	139.3	95.38	46.88
482	489.7	486.8	476.4	474.8	469.5	445.9	418.5	405.4	383.2	365.4	330.7	249.8	216.4	186	158.9	131.2	90.1	44.74
483	460.7	460.1	449.3	450.6	441.1	425.1	397	381.9	361.6	343.8	312.6	236.2	204.2	175	151	123.8	85.19	41.31
484	437.8	434.8	425.1	425.5	419.1	401.9	377	361.5	343	324.2	295.7	222.3	191.9	164.8	142.6	116.8	80.49	38.9
485	412.8	410.9	402.9	401.5	394	380	353.8	340.4	323.7	305.5	279.6	210.2	181.7	156.6	134.9	110.2	76.02	36.75
486	390	387.8	381.3	376.7	373.1	357.3	333.7	321.9	303.9	290.9	266	199.7	172.3	149	127.8	104.5	72.28	34.59
487	370.1	368	360.8	356.1	355.8	337.5	315.8	306.2	287.6	275.1	252.8	190.4	163.8	140.6	122.1	99.98	69.64	32.8
488	350.7	349.6	342.1	337.1	335.6	320.8	299.5	292.8	274.8	261.7	239.5	180.8	154.8	132.9	115.6	95.48	65.91	31.41
489	334.5	330.3	324	320.9	319.4	305.1	284.1	277.4	261.5	250.2	226.5	171.8	146.8	126.5	110	90.75	62.85	29.91
490	318.1	314.4	307	305.2	303.1	290.7	269.5	262.4	248.5	236.5	215.1	163	139.2	120	104.8	85.59	59.95	28.58
491	302.2	297.5	293.7	290.4	288.2	275.4	256.2	249.9	235.8	224.7	204.3	155	132.4	113.5	99.99	81.56	56.94	26.99
492	285.9	280.2	277.3	273.8	274.4	260.4	243.6	236.7	224.6	213.2	195	148.1	126.3	108.3	95.84	77.14	53.8	25.46
493	270.5	265.7	261.6	260.5	259.8	246.9	230.9	223.1	212.7	200.8	182.8	141.1	120.2	102.4	89.77	72.92	51.13	24.58
494	254.7	251.8	246.3	246.7	245.4	233.4	218.4	212.1	202.1	190.1	172.9	134	113.9	97.3	84.31	68.86	48.3	23.71
495	240.5	237.3	232.5	234.9	234.7	220.6	205.9	201.3	192.5	179.9	164.6	126.2	107.1	92.74	79.48	64.9	46.12	22.2
496	228.5	224.7	220	221	221.8	210.5	196.6	191.8	183.5	171.6	155.9	120.2	102	88.38	76.66	61.53	43.95	21.09
497	217.8	214.3	209.7	209.4	210.1	199.4	186.5	181.5	174.2	162.3	148.1	114.5	97.65	84.78	71.22	58.4	41.36	19.93
498	204.9	203.1	200.2	198.1	199.7	189.3	177.1	172.8	164.7	154.5	140.3	109	93.51	80.36	67.54	54.97	39.38	18.83
499	195.1	192	190.8	187.6	188.3	180.7	168.5	165.3	155.5	147.7	133.3	102.2	88.34	76.59	64.74	52.03	37.98	17.84
500	183.6	182.1	180.7	178.4	178	170.1	160.1	156.5	147.9	139.5	126.9	97.19	83.97	72.12	61.97	49.53	35.65	16.93
501	173.1	173.3	170.8	169.4	169.7	161	151.8	148.1	140	133.1	119.7	92.25	79.11	67.57	58.41	47.03	34.06	15.87
502	164.8	164.1	161.6	159.5	161	151.4	144.7	139.5	131.8	126.1	114.1	87	75.13	63.96	55.8	44.62	32.15	14.94
503	155.6	154.8	152.2	151.5	152.6	144.2	138.2	131.8	125.6	118.7	107.4	82.51	71.49	60.88	52.47	41.8	30.74	13.9
504	147.1	146.4	143.9	143.7	144.9	137.4	129.3	125.3	120.4	112.3	102	78.02	68.49	58.16	50.03	40.11	28.63	13.25
505	139	139	136.5	135.8	138	130.7	122.7	119.7	113.8	107.6	96.97	73.85	64.71	54.34	47	37.93	26.81	12.61
506	133.3	132.2	131.3	130	130.7	123.3	117.5	114.5	108.7	102.1	91.67	69.86	61.51	52.54	45.01	35.48	25.85	11.79
507	126.4	124.7	125.2	124.7	123	116.9	112.3	108.4	103.4	98.54	87.75	67.07	58	49.7	42.99	34.08	24.28	10.92
508	119.5	117.8	118.4	118.2	117	111.2	105.5	102.6	98.06	93.22	84.09	64.06	55.68	47.43	40.64	32.58	23.49	10.76
509	113.1	112.2	112.6	112.1	111.6	105.9	100.3	97.55	93.4	88.06	80.91	60.38	52.97	45.34	39.14	31.31	22.16	10.27
510	108.6	107.6	107.5	106.6	104.6	100.3	95.62	93.22	88.49	84.54	76.66	58.13	49.69	42.97	37.46	29.37	20.88	9.337
511	102.5	102.9	102.4	101.6	100.3	96.56	89.95	88.94	84.69	80.67	73.58	55.01	47.71	40.7	35.46	27.76	20.11	8.776
512	97.32	97.41	97.49	96.07	94.63	91.77	85.53	84.32	80.84	76.57	69.29	52.86	45.32	38.26	33.71	26.21	19.25	8.503
513	92.56	93.12	92.4	91.83	90.68	86.7	80.9	80.39	77.05	72.12	65.88	49.89	43.3	36.29	31.82	25.46	18.5	7.639
514	87.57	88.59	87.28	86.38	87.44	83.22	77.49	76.03	73.15	68.42	62.71	47.08	41.67	34.71	30.38	23.99	17.43	7.437
515	82.63	84.08	83.15	82.63	83.06	79.42	73.96	71.48	69.36	65.5	59.56	45	40	32.91	29.61	22.57	16.78	7.234
516	79.78	81.12	78.02	78.6	78.93	75.27	70.42	67.87	65.66	63.46	55.96	43.34	37.98	31.95	28.38	21.75	15.12	7.019
517	75.7	77.39	75.05	74.4	75.32	72.15	67.6	65.78	62.12	60.34	53.67	41.08	36.58	30.37	27.01	21.26	14.71	6.451
518	72.08	73.21	71.28	69.65	71.64	67.49	63.8	63.06	59.54	58.16	51.84	38.79	34.79	28.59	25.15	20.26	14.09	6.118
519	69.52	69.35	67.93	66.19	68.25	64.05	60.65	60.03	56.48	54.9	49.72	37.12	32.5	27.13	24.22	19.25	13.15	5.753
520	65.84	66.06	64.91	62.8	64.9	61.13	57.51	57.57	53.95	52.59	46.62	35.65	30.99	25.45	23.7	18.37	12.09	5.58
521	62.22	62.89	61.46	59.97	61.69	57.67	55.62	54.75	52.41	49.96	45.06	34.02	29.71	23.96	22.3	17.78	11.58	5.262
522	59.56	60.43	58.34	56.89	59.24	54.45	52.81	51.73	50	47.02	42.83	32.97	27.89	22.96	20.79	16.33	11.12	4.864
523	57.17	57.34	55.41	54.83	56.52	52.73	50	49.16	47.92	44.89	40.94	30.77	25.91	21.85	19.6	15.43	10.48	4.486
524	53.11	54.02	52.71	51.76	54.19	50.1	47.52	46.89	45.22	42.57	39.07	29.26	24.73	20.88	18.93	14.82	10.09	4.082
525	51.57	50.87	50.19	49.2	51.03	48.64	44.78	44.55	42.85	40.91	36.84	27.81	23.29	20	18.04	13.73	9.373	3.67
526	48.31	48.21	47.01	47.33	48.84	46.65	43.4	42.47	40.4	39.56	35.19	26.61	22.8	18.89	17.49	13.22	8.952	3.414
527	46.01	45.61	44.66	45.04	46.34	44.36	40.93	40.56	38.93	37.51	33.49	25.51	22.12	17.89	16.51	12.2	8.538	3.133
528	43.57	44.29	42.9	42.85	44.89	41.59	39.66	38.72	36.44	35.51	31.22	24.1	20.45	17.03	15.51	11.49	7.923	2.797
529	41.36	42.04	40.95	40.92	42.46	39.42	37.24	36.57	34.98	34.38	29.94	22.78	19.08	16.38	15.04	10.5	7.26	2.589
530	40.13	40.18	39.03	39.15	40.64	37.69	35.24	35.29	33.13	31.81	28.95	21.57	18.29	15.57	13.9	10.48	7.123	2.312
531	37.3	37.99	36.68	37.33	38.36	36.09	34.31	33.28	31.81	30.39	27.48	20.53	17.09	14.56	13.27	9.546	6.703	2.053
532	35.93	36.28	35.61	35.08	36.25	33.47	33.19	31.38	31.06	28.24	26.68	19.52	16.3	13.94	12.35	9.273	6.255	1.926
533	34.26	34.87	34.51	33.38	34.37	32.01	31.96	30.25	29	26.91	25.12	18.39	15.97	13.27	12.41	8.692	5.852	1.845
534	33.25	32.29	32.75	32.31	32.66	29.89	30.97	28.54	27.81	25.75	23.55	17.81	15.15	12.37	11.48	7.994	5.662	1.601
535	31.44	30.48	31.18	30.23	31.01	28.92	29.06	27.78	25.33	24.68	22.49	16.6	14.85	11.81	10.9	7.894	5.143	1.437
536	29.59	29.13	29.78	29.08	29.37	27.83	27.58	26.29	24.1	23.71	21.4	15.99	14.41	11.38	10.03	7.495	4.495	1.349
537	29.08	27.76	28.14	27.68	27.56	26.99	26.01	25.6	23.61	22.71	20.14	15.4	13.51	10.53	9.711	7.215	4.149	1.153
538	27.82	26.7	26.77	26.76	26.31	26.1	24.49	23.72	22.52	21.5	19.33	14.72	12.57	10.25	8.857	6.985	4.107	0.944
539	25.81	25.72	25.11	24.78	24.83	24.47	23.04	22.87	21.29	20.26	18.72	13.9	12.24	9.822	8.773	6.425	3.971	0.789
540	23.85	24.4	24.07	22.93	23.07	22.77	22.31	21.64	20.03	19.64	17.93	13.28	11.32	9.362	8.029	6.243	3.504	0.62
541	22.56	22.53	21.95	22.17	22.51	21.74	21.17	21.11	19.6	18.44	17.09	12.74	10.49	8.737	7.649	5.49	3.269	0.453
542	20.96	21.41	20.73	21.07	21.47	20.91	19.82	19.7	18.53	17.57	16.11	12.15	10.59	8.201	7.138	5.057	2.903	0.185
543	20.27	20.45	20.21	20.16	20.62	19.86	19.16	18.37	17.61	16.7	15.35	11.51	9.943	7.79	6.675	4.856	2.808	0.065
544	18.98	19.77	19.31	19.41	19.59	19.08	17.84	17.5	16.49	16.7	14.45	10.5	8.947	7.546	6.482	4.498	2.503	0.153
545	18.25	18.66	18.58	19.07	18.59	18.15	17.29	16.65	15.53	15.83	13.4	10.48	8.492	6.836	6.138	4.171	2.274	-0.034
546	17.89	17.4	17.05	18.1	17.52	17.11	16.52	15.77	15.18	15.4	12.72	10.37	8.136	6.336	5.783	3.622	2.17	-0.288
547	16.55	16.66	16.12	16.92	17.13	16.6	15.95	15.08	14.56	14.85	12.15	9.164	7.459	5.882	5.117	3.703	1.949	-0.304
548	15.51	15.81	15.31	16.37	16.31	15.53	15.46	14.63	13.67	14.15	11.12	8.421	7.435	5.677	4.669	3.358	1.445	-0.505
549	14.45	14.64	14.34	15.29	15.25	14.45	14.54	13.76	13.34	12.89	10.9	7.738	7.061	5.211	4.343	3.386	1.181	-0.728
550	13.8	14.07	13.88	14.2	14.45	13.43	14.01	12.87	13.09	11.99	10.26	7.155	6.752	4.937	4.091	3.204	1.124	-0.752
551	13.17	13.32	12.6	13.11	14.02	12.67	13.01	12.53	12.03	11.09	9.74	7.1	6.035	4.688	3.854	3.046	0.881	-1.039
552	12.38	12.86	12.3	12.51	13.11	12.03	12.41	12.32	11.59	10.54	9.113	6.501	5.643	4.536	3.593	2.75	0.914	-1.149
553	11.73	12.33	11.84	12.06	12.36	11.2	11.6	11.6	11.1	9.997	8.646	6.168	5.276	4.397	3.49	2.329	0.763	-1.174
554	11.11	11.53	11.36	11.27	12.12	10.48	10.52	11	10.27	9.724	8.256	5.756	4.712	3.762	3.079	2.239	0.58	-1.294
555	10.77	11	11.02	10.69	11.64	10.47	10.59	10.27	9.358	8.996	7.806	5.355	4.525	3.217	2.918	1.987	0.471	-1.292
556	10.61	10.9	10.41	10.42	10.96	9.653	10.02	9.655	9.313	8.561	7.448	5.137	4.016	3.142	2.621	1.567	0.337	-1.266
557	10.37	9.904	9.844	9.688	9.776	9.388	9.193	9.161	8.508	8.266	7.16	4.616	3.824	2.782	2.696	1.339	0.206	-1.367
558	9.66	9.311	9.354	9.237	9.178	9.165	8.555	8.643	8.265	7.906	6.887	4.709	3.81	2.837	2.117	1.1	-0.017	-1.522
559	8.972	9.168	8.604	8.53	8.625	8.222	8.015	8.008	7.894	7.437	6.504	4.042	3.573	2.616	1.862	0.744	-0.067	-1.582
560	8.423	8.649	8.722	8.475	8.608	7.603	7.388	7.847	7.046	7.511	5.897	3.772	3.17	2.402	1.899	0.499	-0.008	-1.667
561	7.724	7.929	8.111	7.975	8.007	7.297	7.068	7.089	6.565	7.441	5.578	3.598	2.737	2.283	1.365	0.519	-0.211	-1.853
562	6.83	7.245	8.074	7.789	7.387	6.902	6.877	6.962	6.332	6.76	4.999	3.552	2.505	2.211	1.106	0.33	-0.428	-1.83
563	6.547	6.871	7.414	7.511	6.92	6.086	6.571	6.476	5.644	6.142	4.682	2.982	2.433	1.818	1.053	0.06	-0.616	-1.978
564	6.664	6.512	7.081	7.057	6.786	5.702	6.413	6.67	5.307	5.532	3.944	2.742	2.253	1.441	0.929	0.024	-0.847	-2.312
565	6.344	5.804	6.898	6.309	6.225	5.834	5.579	5.822	5.244	4.937	3.665	2.714	2.066	1.268	0.46	-0.312	-1.122	-2.435
566	5.98	5.662	6.218	6.074	5.839	5.367	5.38	5.045	4.79	4.492	3.863	2.422	1.692	1.021	0.152	-0.16	-1.186	-2.661
567	5.656	5.574	5.651	5.386	5.612	5.308	5.187	4.858	4.441	3.952	3.426	1.875	1.586	1.028	-0.134	-0.297	-1.283	-2.836
568	5.431	4.819	5.19	5.168	5.894	4.89	4.595	4.5	3.796	3.772	2.81	1.801	0.951	0.943	-0.536	-0.756	-1.428	-2.916
569	4.912	4.545	4.688	4.756	5.752	4.452	4.336	4.476	3.678	3.752	2.51	1.536	0.897	0.455	-0.523	-0.44	-1.726	-3.068
570	4.485	4.017	4.586	4.321	4.626	4.494	3.84	4.306	3.639	3.473	2.456	1.469	0.469	0.021	-0.399	-0.921	-1.741	-3.143
571	4.52	4.173	4.372	4.149	4.12	4.083	3.457	4.085	2.89	3.289	2.198	0.837	0.259	-0.385	-0.737	-0.731	-1.857	-3.178
572	3.776	3.939	3.586	4.275	3.933	4.193	2.877	3.824	3.156	2.767	1.759	0.807	0.194	-0.102	-0.72	-1.223	-2.073	-3.315
573	3.576	3.552	3.275	3.955	3.523	3.745	2.736	3.187	3.022	2.226	1.604	0.3	0.233	-0.386	-1.272	-1.413	-2.336	-3.518
574	2.956	3.063	3.038	3.645	3.331	3.242	2.864	2.614	2.309	2.48	1.258	0.016	-0.105	-0.627	-1.746	-1.501	-2.614	-3.727
575	2.624	3.126	2.72	3.152	3.133	2.678	2.42	2.314	1.979	2.139	1.134	-0.238	-0.283	-0.989	-1.908	-1.894	-2.625	-3.925
576	2.425	2.469	2.571	2.901	3.258	2.477	2.186	1.828	1.701	1.705	0.924	-0.59	-0.499	-1.129	-1.961	-2.218	-2.819	-4.076
577	2.353	2.379	2.709	2.715	2.815	1.84	2.224	1.944	1.614	1.564	0.554	-0.196	-0.516	-1.42	-2.093	-2.471	-3.039	-4.243
578	2.271	2.073	2.181	2.611	2.451	1.896	1.507	1.703	0.754	1.775	0.082	-0.354	-0.391	-1.849	-1.956	-2.764	-3.387	-4.39
579	1.823	1.874	1.983	2.387	1.999	1.85	1.894	0.97	0.552	1.459	0.059	-0.693	-1.045	-1.997	-2.069	-2.944	-3.458	-4.525
580	1.519	1.594	2.021	1.62	1.641	1.551	1.304	0.792	0.274	1.29	-0.131	-1.062	-1.366	-1.972	-2.325	-3.178	-3.583	-4.779

## Sheet: Fig. 3b
	Wavelength(nm)	compound 2	compound 2 1min	compound 2 2min	compound 2 3min	compound 2 5min	compound 2 10min
	185	0.3861	0.3764	0.3726	0.3711	0.3375	0.3363
	186	0.3862	0.3787	0.3736	0.3697	0.3386	0.3365
	187	0.3869	0.3801	0.3747	0.3686	0.34	0.3378
	188	0.3895	0.3844	0.3759	0.3706	0.3427	0.3412
	189	0.3915	0.3855	0.3794	0.3734	0.3452	0.3451
	190	0.3913	0.387	0.3814	0.3745	0.3464	0.3472
	191	0.3912	0.3858	0.3819	0.374	0.3485	0.3479
	192	0.3912	0.3871	0.3818	0.3741	0.3493	0.3493
	193	0.3921	0.3874	0.3827	0.3758	0.3511	0.3509
	194	0.3913	0.3867	0.3814	0.3768	0.3498	0.3513
	195	0.3889	0.3844	0.3779	0.3759	0.3477	0.3491
	196	0.3868	0.3818	0.3749	0.3729	0.3439	0.3453
	197	0.3837	0.3787	0.3711	0.3695	0.3394	0.3409
	198	0.3806	0.3755	0.369	0.3663	0.3364	0.3382
	199	0.3806	0.375	0.369	0.3674	0.337	0.3373
	200	0.3884	0.382	0.3771	0.3742	0.3432	0.3435
	201	0.4072	0.3994	0.395	0.3928	0.3587	0.3587
	202	0.4373	0.4306	0.425	0.423	0.3858	0.3873
	203	0.481	0.4749	0.469	0.4674	0.4264	0.4288
	204	0.5341	0.5279	0.5225	0.519	0.4748	0.4777
	205	0.5922	0.5854	0.5799	0.5755	0.5267	0.5298
	206	0.6479	0.6404	0.6343	0.6304	0.5756	0.5784
	207	0.6961	0.6892	0.6822	0.6785	0.6172	0.6205
	208	0.7356	0.7283	0.7213	0.7177	0.6489	0.6537
	209	0.7651	0.7579	0.7506	0.746	0.6714	0.6772
	210	0.7885	0.7794	0.7719	0.7667	0.6862	0.6925
	211	0.8044	0.7943	0.786	0.7802	0.6949	0.7014
	212	0.815	0.8032	0.7933	0.787	0.6974	0.7033
	213	0.8198	0.8065	0.7952	0.7883	0.6953	0.7006
	214	0.8197	0.8044	0.792	0.7836	0.6889	0.6928
	215	0.8143	0.7968	0.7837	0.7739	0.6783	0.6809
	216	0.8037	0.7844	0.7698	0.759	0.6634	0.6645
	217	0.7882	0.7677	0.7517	0.7396	0.6448	0.6447
	218	0.7694	0.748	0.7305	0.7178	0.6245	0.6229
	219	0.7476	0.7256	0.7072	0.6935	0.6028	0.5995
	220	0.7247	0.7019	0.683	0.6686	0.5807	0.5761
	221	0.7021	0.6791	0.6598	0.645	0.5601	0.5545
	222	0.6823	0.6594	0.6401	0.6249	0.5431	0.5368
	223	0.6664	0.6438	0.6245	0.6093	0.5305	0.5238
	224	0.6541	0.632	0.6129	0.5977	0.5218	0.5151
	225	0.6449	0.6235	0.6047	0.5898	0.5168	0.5102
	226	0.638	0.6175	0.5993	0.5848	0.5145	0.5081
	227	0.6327	0.6133	0.5958	0.5817	0.5141	0.5082
	228	0.6283	0.6101	0.5935	0.5799	0.5148	0.5092
	229	0.624	0.6071	0.5914	0.5783	0.5158	0.5105
	230	0.6184	0.6031	0.5884	0.5759	0.5157	0.5108
	231	0.6112	0.5975	0.5838	0.5719	0.5138	0.5095
	232	0.6017	0.5896	0.5769	0.5656	0.5095	0.5057
	233	0.5902	0.5796	0.5678	0.5571	0.5027	0.4996
	234	0.5772	0.5679	0.557	0.5468	0.4938	0.4913
	235	0.5635	0.5555	0.5453	0.5358	0.484	0.482
	236	0.5497	0.5427	0.5332	0.5243	0.4736	0.4721
	237	0.5363	0.5303	0.5215	0.5131	0.4632	0.4622
	238	0.5236	0.5184	0.5102	0.5023	0.4531	0.4526
	239	0.5118	0.5072	0.4996	0.492	0.4435	0.4435
	240	0.5007	0.4965	0.4893	0.482	0.4342	0.4346
	241	0.49	0.4862	0.4793	0.4722	0.4251	0.4259
	242	0.4798	0.4763	0.4697	0.4628	0.4165	0.4175
	243	0.4702	0.4668	0.4604	0.4537	0.4083	0.4095
	244	0.461	0.4577	0.4516	0.4451	0.4006	0.402
	245	0.4524	0.4492	0.4433	0.437	0.3934	0.3949
	246	0.4442	0.441	0.4353	0.4291	0.3866	0.3881
	247	0.4358	0.4327	0.4271	0.421	0.3796	0.3812
	248	0.4272	0.4241	0.4186	0.4126	0.3723	0.3739
	249	0.4182	0.4151	0.4096	0.4037	0.3646	0.3662
	250	0.4089	0.4057	0.4002	0.3944	0.3566	0.3579
	251	0.3994	0.3961	0.3906	0.3849	0.3481	0.3494
	252	0.3901	0.3865	0.3811	0.3755	0.3397	0.3407
	253	0.3812	0.3776	0.3722	0.3664	0.3317	0.3324
	254	0.3732	0.3693	0.3639	0.3581	0.3243	0.3247
	255	0.3662	0.3621	0.3566	0.3507	0.3177	0.3178
	256	0.3604	0.3559	0.3503	0.3444	0.3122	0.3119
	257	0.3557	0.3508	0.345	0.3391	0.3076	0.307
	258	0.3519	0.3466	0.3406	0.3347	0.3038	0.3029
	259	0.3488	0.3431	0.3371	0.3311	0.3007	0.2996
	260	0.346	0.34	0.3338	0.3278	0.2978	0.2965
	261	0.3434	0.3369	0.3307	0.3246	0.295	0.2935
	262	0.3406	0.3339	0.3275	0.3213	0.292	0.2903
	263	0.3376	0.3305	0.3239	0.3177	0.2887	0.2868
	264	0.3341	0.3266	0.3199	0.3137	0.2851	0.2828
	265	0.3301	0.3223	0.3156	0.3094	0.2809	0.2785
	266	0.3256	0.3176	0.3108	0.3046	0.2763	0.2737
	267	0.3206	0.3124	0.3056	0.2995	0.2714	0.2685
	268	0.3152	0.3069	0.3001	0.294	0.2661	0.2631
	269	0.3097	0.3013	0.2946	0.2885	0.2608	0.2577
	270	0.3044	0.2959	0.2893	0.2833	0.2558	0.2525
	271	0.2995	0.291	0.2844	0.2785	0.2513	0.2478
	272	0.2955	0.2868	0.2804	0.2746	0.2475	0.244
	273	0.2922	0.2835	0.2772	0.2716	0.2448	0.2412
	274	0.2897	0.2812	0.2751	0.2696	0.2431	0.2394
	275	0.288	0.2798	0.2739	0.2686	0.2425	0.2387
	276	0.2872	0.2793	0.2738	0.2686	0.2431	0.2392
	277	0.2869	0.2795	0.2744	0.2695	0.2444	0.2406
	278	0.287	0.2802	0.2754	0.2709	0.2463	0.2425
	279	0.2871	0.281	0.2765	0.2723	0.2481	0.2444
	280	0.2869	0.2814	0.2773	0.2734	0.2497	0.246
	281	0.2861	0.2811	0.2774	0.2738	0.2507	0.2469
	282	0.2846	0.2802	0.2769	0.2736	0.2511	0.2473
	283	0.2823	0.2786	0.2757	0.2727	0.2508	0.2471
	284	0.2793	0.2764	0.2741	0.2713	0.25	0.2465
	285	0.276	0.274	0.2722	0.2697	0.2491	0.2457
	286	0.2727	0.2716	0.2704	0.2683	0.2483	0.245
	287	0.2699	0.2697	0.2689	0.2671	0.2478	0.2446
	288	0.268	0.2685	0.2681	0.2666	0.2479	0.2448
	289	0.2671	0.2683	0.2682	0.2669	0.2486	0.2456
	290	0.2674	0.2691	0.2692	0.2682	0.2502	0.2471
	291	0.2687	0.2707	0.271	0.2701	0.2524	0.2492
	292	0.2705	0.2728	0.2732	0.2723	0.2549	0.2515
	293	0.2722	0.2746	0.2752	0.2743	0.257	0.2535
	294	0.2729	0.2756	0.2762	0.2753	0.2581	0.2545
	295	0.2721	0.2748	0.2755	0.2746	0.2574	0.2536
	296	0.269	0.2718	0.2725	0.2715	0.2544	0.2504
	297	0.2636	0.2665	0.2672	0.2661	0.2491	0.2449
	298	0.2562	0.2591	0.2598	0.2587	0.2417	0.2375
	299	0.2476	0.2506	0.2513	0.2501	0.2331	0.2288
	300	0.2386	0.2416	0.2423	0.2411	0.2241	0.2197
	301	0.2298	0.2329	0.2335	0.2323	0.2153	0.2109
	302	0.2218	0.225	0.2255	0.2242	0.2073	0.2027
	303	0.2147	0.2178	0.2183	0.2169	0.2001	0.1955
	304	0.2086	0.2117	0.2121	0.2106	0.194	0.1893
	305	0.2031	0.2061	0.2065	0.205	0.1881	0.1834
	306	0.1987	0.2018	0.202	0.2005	0.1832	0.1786
	307	0.1955	0.1987	0.1989	0.1973	0.1795	0.1751
	308	0.194	0.1972	0.1973	0.1956	0.1779	0.1735
	309	0.1938	0.197	0.197	0.1953	0.1776	0.1731
	310	0.1946	0.1978	0.1977	0.196	0.1784	0.1739
	311	0.1962	0.1993	0.1992	0.1974	0.1798	0.1753
	312	0.1978	0.2009	0.2007	0.1989	0.1814	0.1768
	313	0.1988	0.2019	0.2017	0.1998	0.1823	0.1777
	314	0.1983	0.2014	0.2011	0.1992	0.1818	0.1772
	315	0.1959	0.1989	0.1985	0.1965	0.1792	0.1746
	316	0.191	0.194	0.1935	0.1914	0.1743	0.1698
	317	0.1839	0.1868	0.1863	0.1842	0.1672	0.1626
	318	0.175	0.178	0.1773	0.1752	0.1584	0.1538
	319	0.1654	0.1683	0.1676	0.1655	0.1487	0.1442
	320	0.1557	0.1587	0.1579	0.1558	0.1392	0.1347
	321	0.1467	0.1497	0.1488	0.1468	0.1302	0.1258
	322	0.1388	0.1417	0.1408	0.1387	0.1223	0.1179
	323	0.1321	0.135	0.134	0.132	0.1157	0.1114
	324	0.1267	0.1296	0.1286	0.1265	0.1105	0.1062
	325	0.1225	0.1254	0.1244	0.1224	0.1066	0.1023
	326	0.1196	0.1225	0.1214	0.1195	0.1038	0.0995
	327	0.1178	0.1207	0.1196	0.1177	0.1021	0.0979
	328	0.117	0.12	0.1188	0.1169	0.1015	0.0973
	329	0.1172	0.1201	0.1189	0.1171	0.1018	0.0976
	330	0.1182	0.1211	0.1199	0.1182	0.103	0.0987
	331	0.1199	0.1229	0.1217	0.1199	0.1049	0.1006
	332	0.1223	0.1252	0.1241	0.1223	0.1074	0.1031
	333	0.1251	0.1281	0.1269	0.1251	0.1103	0.106
	334	0.1285	0.1314	0.1303	0.1285	0.1137	0.1094
	335	0.1321	0.1351	0.1339	0.1322	0.1175	0.1132
	336	0.1361	0.139	0.1378	0.1362	0.1216	0.1172
	337	0.1403	0.1433	0.1421	0.1405	0.126	0.1216
	338	0.1449	0.1479	0.1467	0.1452	0.1307	0.1263
	339	0.1499	0.1529	0.1517	0.1502	0.1357	0.1313
	340	0.1551	0.1581	0.1569	0.1554	0.141	0.1366
	341	0.1607	0.1635	0.1624	0.1609	0.1465	0.1421
	342	0.1667	0.1694	0.1683	0.1668	0.1525	0.148
	343	0.173	0.1756	0.1745	0.1731	0.1587	0.1542
	344	0.1797	0.1822	0.1812	0.1798	0.1655	0.1609
	345	0.1868	0.1894	0.1883	0.1869	0.1726	0.168
	346	0.1944	0.197	0.1959	0.1946	0.1803	0.1756
	347	0.2025	0.2052	0.204	0.2027	0.1884	0.1838
	348	0.2112	0.2138	0.2126	0.2113	0.1971	0.1925
	349	0.2205	0.2229	0.2218	0.2205	0.2064	0.2017
	350	0.2303	0.2326	0.2315	0.2303	0.2162	0.2115
	351	0.2407	0.2431	0.242	0.2408	0.2267	0.2219
	352	0.2516	0.2541	0.253	0.2519	0.2377	0.2328
	353	0.2632	0.2658	0.2647	0.2635	0.2493	0.2444
	354	0.2754	0.278	0.2769	0.2756	0.2614	0.2564
	355	0.2882	0.2907	0.2896	0.2883	0.274	0.2689
	356	0.3014	0.3038	0.3026	0.3014	0.2872	0.282
	357	0.3153	0.3176	0.3164	0.3153	0.3011	0.2958
	358	0.3296	0.332	0.3308	0.3297	0.3155	0.3101
	359	0.3443	0.3467	0.3457	0.3446	0.3303	0.3247
	360	0.3592	0.3617	0.3608	0.3596	0.3452	0.3395
	361	0.3743	0.377	0.3759	0.3747	0.3602	0.3544
	362	0.3895	0.3923	0.3911	0.3898	0.3753	0.3694
	363	0.4045	0.4073	0.406	0.4048	0.3903	0.3843
	364	0.4194	0.4221	0.4208	0.4196	0.4052	0.3992
	365	0.4337	0.4364	0.4351	0.434	0.4196	0.4134
	366	0.4473	0.4499	0.4487	0.4476	0.4331	0.4269
	367	0.4601	0.4626	0.4615	0.4604	0.4458	0.4394
	368	0.4722	0.4747	0.4736	0.4724	0.4577	0.4513
	369	0.4835	0.4859	0.4848	0.4836	0.4687	0.4623
	370	0.4939	0.4962	0.495	0.4938	0.4789	0.4725
	371	0.5034	0.5056	0.5044	0.5032	0.4883	0.4819
	372	0.5136	0.5156	0.5145	0.5132	0.4985	0.492
	373	0.5231	0.5251	0.524	0.5227	0.508	0.5015
	374	0.5323	0.5342	0.5331	0.5319	0.5171	0.5106
	375	0.5396	0.5416	0.5405	0.5393	0.5245	0.5179
	376	0.547	0.549	0.5479	0.5466	0.5318	0.5252
	377	0.5546	0.5565	0.5554	0.5541	0.5392	0.5327
	378	0.5626	0.5644	0.5633	0.5619	0.547	0.5405
	379	0.571	0.5728	0.5716	0.5702	0.5553	0.5488
	380	0.5799	0.5817	0.5805	0.5791	0.5643	0.5576
	381	0.5894	0.5911	0.5898	0.5885	0.5737	0.567
	382	0.5991	0.6008	0.5996	0.5983	0.5834	0.5767
	383	0.6092	0.6109	0.6098	0.6084	0.5935	0.5867
	384	0.6196	0.6214	0.6202	0.6188	0.6038	0.597
	385	0.6302	0.632	0.6308	0.6293	0.6143	0.6074
	386	0.6408	0.6425	0.6412	0.6397	0.6247	0.6178
	387	0.6513	0.6529	0.6516	0.6501	0.635	0.6282
	388	0.6616	0.6633	0.6619	0.6604	0.6454	0.6384
	389	0.6715	0.6733	0.6719	0.6705	0.6554	0.6484
	390	0.681	0.6829	0.6816	0.6801	0.665	0.658
	391	0.69	0.6919	0.6906	0.6891	0.674	0.667
	392	0.698	0.7001	0.6988	0.6973	0.6821	0.675
	393	0.705	0.7071	0.7058	0.7042	0.6891	0.6819
	394	0.7103	0.7125	0.7112	0.7096	0.6945	0.6873
	395	0.7138	0.7161	0.7149	0.7133	0.6981	0.6908
	396	0.715	0.7174	0.7162	0.7146	0.6994	0.6921
	397	0.7134	0.7158	0.7148	0.7131	0.698	0.6907
	398	0.7085	0.711	0.7099	0.7083	0.6932	0.6859
	399	0.6998	0.7024	0.7014	0.6998	0.6848	0.6775
	400	0.6867	0.6895	0.6885	0.6869	0.672	0.6647
	401	0.6685	0.6716	0.6706	0.6691	0.6542	0.6469
	402	0.6451	0.6486	0.6476	0.6461	0.6311	0.6239
	403	0.6164	0.6201	0.6191	0.6177	0.6027	0.5955
	404	0.5819	0.5856	0.5846	0.5833	0.5683	0.5614
	405	0.5423	0.5456	0.5446	0.5436	0.5286	0.522
	406	0.4979	0.5011	0.5	0.4991	0.4841	0.4778
	407	0.45	0.4533	0.4522	0.451	0.4363	0.4302
	408	0.3999	0.4035	0.4021	0.401	0.3863	0.3805
	409	0.3495	0.3531	0.3517	0.3505	0.3359	0.3304
	410	0.3003	0.3035	0.3022	0.301	0.2866	0.2814
	411	0.2535	0.2562	0.255	0.2537	0.2396	0.2348
	412	0.2101	0.2125	0.2113	0.2101	0.1961	0.1916
	413	0.1715	0.1737	0.1725	0.1713	0.1573	0.153
	414	0.1376	0.1397	0.1385	0.1373	0.1231	0.119
	415	0.1088	0.1109	0.1095	0.1082	0.094	0.09
	416	0.085	0.0869	0.0854	0.084	0.07	0.066
	417	0.0659	0.0676	0.0659	0.0645	0.0506	0.0467
	418	0.0509	0.0523	0.0506	0.0491	0.0355	0.0316
	419	0.0392	0.0404	0.0388	0.0373	0.0237	0.0199
	420	0.0303	0.0314	0.0299	0.0284	0.0148	0.011
	421	0.0237	0.0248	0.0233	0.0217	0.0082	0.0044
	422	0.0189	0.0199	0.0184	0.0168	0.0033	-0.0004
	423	0.0154	0.0164	0.0149	0.0132	-0.0002	-0.0039
	424	0.0129	0.0138	0.0123	0.0106	-0.0027	-0.0065
	425	0.011	0.0119	0.0103	0.0087	-0.0046	-0.0083
	426	0.0096	0.0105	0.0089	0.0072	-0.0059	-0.0097
	427	0.0085	0.0094	0.0078	0.0061	-0.007	-0.0107
	428	0.0078	0.0086	0.007	0.0053	-0.0077	-0.0115
	429	0.0071	0.008	0.0064	0.0046	-0.0083	-0.0121
	430	0.0066	0.0074	0.0058	0.0041	-0.0088	-0.0125
	431	0.0062	0.007	0.0054	0.0037	-0.0092	-0.0129
	432	0.0059	0.0067	0.0051	0.0034	-0.0095	-0.0132
	433	0.0056	0.0063	0.0048	0.003	-0.0098	-0.0135
	434	0.0053	0.006	0.0045	0.0027	-0.0101	-0.0137
	435	0.0051	0.0058	0.0042	0.0025	-0.0103	-0.0139
	436	0.0049	0.0055	0.004	0.0023	-0.0105	-0.0141
	437	0.0047	0.0053	0.0037	0.002	-0.0107	-0.0142
	438	0.0045	0.0051	0.0035	0.0018	-0.0108	-0.0144
	439	0.0042	0.0049	0.0033	0.0016	-0.0109	-0.0145
	440	0.0041	0.0047	0.0032	0.0014	-0.0111	-0.0147
	441	0.0039	0.0045	0.003	0.0012	-0.0112	-0.0148
	442	0.0037	0.0043	0.0028	0.0011	-0.0113	-0.0149
	443	0.0036	0.0041	0.0026	0.0009	-0.0115	-0.0151
	444	0.0034	0.004	0.0025	0.0008	-0.0116	-0.0151
	445	0.0032	0.0038	0.0023	0.0006	-0.0117	-0.0153
	446	0.0031	0.0037	0.0022	0.0005	-0.0119	-0.0154
	447	0.003	0.0036	0.0021	0.0003	-0.012	-0.0155
	448	0.0028	0.0035	0.0019	0.0002	-0.0121	-0.0156
	449	0.0027	0.0033	0.0018	0.0001	-0.0122	-0.0157
	450	0.0026	0.0031	0.0016	-0.0001	-0.0123	-0.0158
	451	0.0024	0.003	0.0014	-0.0002	-0.0125	-0.0159
	452	0.0023	0.0028	0.0013	-0.0004	-0.0126	-0.016
	453	0.0022	0.0027	0.0011	-0.0005	-0.0127	-0.0161
	454	0.002	0.0026	0.001	-0.0007	-0.0128	-0.0162
	455	0.0019	0.0025	0.0009	-0.0008	-0.0129	-0.0163
	456	0.0018	0.0023	0.0008	-0.0009	-0.013	-0.0164
	457	0.0017	0.0022	0.0006	-0.0011	-0.0131	-0.0165
	458	0.0016	0.0021	0.0005	-0.0012	-0.0132	-0.0166
	459	0.0015	0.0019	0.0004	-0.0013	-0.0133	-0.0167
	460	0.0014	0.0018	0.0003	-0.0014	-0.0134	-0.0167
	461	0.0013	0.0017	0.0002	-0.0015	-0.0134	-0.0168
	462	0.0012	0.0016	0.0001	-0.0016	-0.0135	-0.0169
	463	0.0011	0.0015	0	-0.0017	-0.0135	-0.0169
	464	0.001	0.0014	0	-0.0018	-0.0136	-0.017
	465	0.0009	0.0014	-0.0001	-0.0019	-0.0137	-0.0171
	466	0.0009	0.0013	-0.0002	-0.002	-0.0138	-0.0171
	467	0.0008	0.0012	-0.0003	-0.002	-0.0139	-0.0172
	468	0.0007	0.0011	-0.0003	-0.0021	-0.0139	-0.0173
	469	0.0006	0.0011	-0.0004	-0.0022	-0.014	-0.0173
	470	0.0005	0.001	-0.0005	-0.0023	-0.014	-0.0174
	471	0.0004	0.0009	-0.0006	-0.0024	-0.0141	-0.0174
	472	0.0003	0.0008	-0.0007	-0.0025	-0.0142	-0.0175
	473	0.0003	0.0007	-0.0008	-0.0025	-0.0143	-0.0176
	474	0.0002	0.0006	-0.0009	-0.0027	-0.0143	-0.0176
	475	0.0001	0.0005	-0.001	-0.0028	-0.0144	-0.0177
	476	0	0.0004	-0.001	-0.0029	-0.0145	-0.0178
	477	-0.0001	0.0003	-0.0011	-0.003	-0.0146	-0.0179
	478	-0.0002	0.0002	-0.0012	-0.003	-0.0147	-0.018
	479	-0.0003	0.0001	-0.0013	-0.0032	-0.0148	-0.018
	480	-0.0004	0	-0.0015	-0.0033	-0.0149	-0.0181
	481	-0.0005	-0.0001	-0.0016	-0.0034	-0.015	-0.0182
	482	-0.0006	-0.0002	-0.0016	-0.0034	-0.015	-0.0183
	483	-0.0007	-0.0003	-0.0017	-0.0035	-0.0151	-0.0183
	484	-0.0008	-0.0004	-0.0017	-0.0035	-0.0151	-0.0184
	485	-0.0009	-0.0005	-0.0018	-0.0036	-0.0152	-0.0184
	486	-0.001	-0.0006	-0.002	-0.0038	-0.0153	-0.0185
	487	-0.0011	-0.0007	-0.0021	-0.0039	-0.0154	-0.0186
	488	-0.0012	-0.0008	-0.0022	-0.004	-0.0154	-0.0186
	489	-0.0013	-0.0009	-0.0022	-0.004	-0.0155	-0.0187
	490	-0.0014	-0.0009	-0.0023	-0.0041	-0.0156	-0.0187
	491	-0.0015	-0.001	-0.0024	-0.0042	-0.0156	-0.0187
	492	-0.0015	-0.0011	-0.0025	-0.0043	-0.0157	-0.0188
	493	-0.0016	-0.0012	-0.0025	-0.0043	-0.0157	-0.0188
	494	-0.0017	-0.0012	-0.0026	-0.0044	-0.0157	-0.0189
	495	-0.0017	-0.0013	-0.0027	-0.0045	-0.0157	-0.0189
	496	-0.0018	-0.0014	-0.0028	-0.0045	-0.0158	-0.019
	497	-0.0019	-0.0015	-0.0028	-0.0046	-0.0159	-0.019
	498	-0.002	-0.0015	-0.0029	-0.0047	-0.0159	-0.0191
	499	-0.002	-0.0016	-0.0029	-0.0047	-0.0159	-0.0191
	500	-0.0021	-0.0016	-0.003	-0.0047	-0.0159	-0.019

## Sheet: Fig. 3c
	Wavelength/nm	compound 2	compound 2 1 min	compound 2 2 min	compound 2 3 min	compound 2 5 min	compound 2 10 min
	380	1.138	1.262	1.27	0.937	1.806	5.903
	381	1.783	1.907	1.699	1.958	2.11	5.85
	382	2.074	2.184	2.508	2.366	2.476	6.212
	383	3.283	2.767	2.833	3.218	3.244	7.302
	384	4.034	3.624	3.904	4.049	4.209	8.501
	385	5.482	5.424	5.592	5.834	5.61	10.06
	386	7.283	7.531	7.653	7.801	7.953	12.78
	387	9.669	10.07	10.03	10.27	10.65	15.59
	388	12.62	13.27	13.36	14.05	14.57	19.52
	389	17.64	18.06	18.22	19.2	19.49	24.71
	390	23.77	24.12	24.57	24.68	25.53	31.6
	391	31.45	32.42	32.64	33.12	33.7	40.82
	392	42.39	44.85	44.84	44.66	45.12	54.53
	393	55.82	57.95	57.95	58.2	60.36	70.38
	394	75.53	78.01	78.07	79.14	81.27	92.04
	395	100.3	102.5	104.1	105.1	107.8	121.9
	396	132.1	135.6	137.3	138.3	140.3	158.3
	397	176.8	180.3	183.3	183.9	186.7	207.1
	398	232.5	237.4	240	239.5	244.9	273.1
	399	306.7	313.2	313.1	315.8	319.5	353.9
	400	402.7	409.2	412.8	410.7	423.4	465.6
	401	526.5	539.2	541.3	544.7	553.8	610.1
	402	702	715.4	719.4	727.7	737.1	813.3
	403	928.3	948.7	948.9	966	971.9	1077
	404	1213	1238	1230	1242	1266	1390
	405	1567	1594	1611	1601	1628	1777
	406	1983	2023	2035	2034	2069	2260
	407	2484	2511	2526	2551	2567	2804
	408	3066	3077	3100	3129	3141	3449
	409	3683	3742	3747	3765	3794	4151
	410	4400	4460	4457	4516	4503	4964
	411	5099	5186	5192	5230	5255	5724
	412	5815	5866	5878	5936	5964	6500
	413	6440	6526	6494	6573	6601	7215
	414	6963	7064	7016	7090	7120	7797
	415	7411	7446	7434	7499	7513	8190
	416	7552	7694	7657	7689	7749	8423
	417	7682	7740	7758	7773	7783	8503
	418	7604	7688	7649	7721	7635	8326
	419	7361	7421	7396	7482	7471	8119
	420	7027	7110	7081	7106	7090	7743
	421	6619	6671	6691	6716	6736	7304
	422	6177	6223	6254	6265	6286	6825
	423	5768	5847	5804	5845	5806	6340
	424	5382	5451	5433	5431	5465	5910
	425	5010	5075	5115	5092	5142	5546
	426	4744	4804	4776	4817	4830	5292
	427	4507	4540	4531	4546	4597	4997
	428	4316	4341	4330	4372	4356	4760
	429	4144	4185	4173	4246	4223	4559
	430	4024	4050	4032	4086	4089	4442
	431	3909	3973	3945	3975	3989	4350
	432	3829	3876	3878	3896	3970	4247
	433	3751	3800	3806	3799	3847	4155
	434	3692	3726	3714	3753	3774	4101
	435	3642	3666	3666	3716	3694	4037
	436	3576	3631	3619	3618	3640	3956
	437	3529	3593	3542	3571	3601	3923
	438	3468	3499	3459	3500	3534	3851
	439	3405	3419	3427	3453	3468	3793
	440	3361	3382	3402	3401	3455	3711
	441	3283	3299	3322	3363	3350	3640
	442	3218	3241	3224	3282	3269	3546
	443	3147	3156	3161	3178	3205	3468
	444	3070	3093	3115	3099	3113	3379
	445	2989	3012	3007	3029	3022	3301
	446	2875	2905	2925	2931	2928	3192
	447	2815	2812	2827	2840	2848	3087
	448	2721	2732	2760	2753	2753	2997
	449	2633	2668	2662	2666	2674	2927
	450	2569	2579	2589	2602	2590	2835
	451	2486	2495	2511	2521	2523	2735
	452	2398	2434	2432	2438	2444	2661
	453	2342	2348	2364	2366	2362	2580
	454	2264	2284	2270	2288	2283	2498
	455	2200	2218	2200	2216	2228	2417
	456	2124	2131	2136	2135	2145	2337
	457	2045	2054	2049	2073	2082	2247
	458	1960	1962	1969	1987	1985	2153
	459	1875	1890	1882	1897	1888	2071
	460	1792	1804	1804	1812	1810	1959
	461	1694	1714	1723	1721	1721	1874
	462	1608	1623	1634	1635	1643	1778
	463	1524	1532	1544	1546	1533	1674
	464	1435	1434	1457	1462	1455	1584
	465	1360	1368	1375	1378	1368	1507
	466	1281	1282	1297	1293	1293	1413
	467	1210	1212	1210	1228	1221	1316
	468	1141	1152	1153	1157	1154	1258
	469	1079	1085	1084	1082	1089	1184
	470	1020	1023	1024	1024	1030	1114
	471	963	966.6	967.7	966.4	979.7	1062
	472	919.7	924.2	920	928.4	918	1007
	473	871.2	874.3	875.5	881.7	881.2	956.7
	474	830.7	829	826.5	834.4	841.1	914.1
	475	790.8	793.7	802.8	796.7	801.4	859.9
	476	750.1	759.3	759.7	765	762	828.5
	477	717.9	727.4	729.2	719.1	722.5	789.7
	478	685.1	689.7	693.2	695.1	690.7	757
	479	661.7	665.4	661.7	662	661.9	725.4
	480	628.9	636	632.2	636.5	637	690.7
	481	605.3	602	612.5	608	609.4	663.3
	482	576.1	581.3	578.7	581.9	582.7	629.3
	483	551.4	554.1	554.8	555.6	560.2	608.1
	484	527.8	529.5	534.1	528.9	533.8	586.6
	485	508.4	507.5	517.6	518	513	560.9
	486	489.1	488	493.4	488.3	491.5	534.5
	487	465	468.8	470.5	469.3	470.3	511.2
	488	446.6	451.7	453.5	448.3	453.3	487.8
	489	428.6	429.2	433.5	430.6	434.8	470.9
	490	413.5	414.7	414.9	415.9	416.7	448.2
	491	395.2	396.5	397.3	399.8	395.6	431.5
	492	378.8	378.8	376.7	381.4	378.9	409.3
	493	360.7	362	360.6	363.7	359.3	392.4
	494	345.2	348.7	345.8	343.2	346.5	376.6
	495	326.6	333.6	333.3	327.1	330	360.4
	496	313.7	315.4	318	312.7	311.3	343.3
	497	302.8	301.1	298.1	298.3	298.8	328.4
	498	288.4	287.1	286.2	284.1	285.5	312.6
	499	273.6	272.8	271.1	272.9	275.2	300.6
	500	261.9	262.3	259.1	258.3	260.7	281.9
	501	249.5	247.5	248.3	248.2	248.9	270.9
	502	238.1	237.9	237.4	235.8	236.1	259.3
	503	224.7	226	226.7	226.3	223.7	247.9
	504	214.1	218.2	217.3	216.9	212.2	238.8
	505	207	207.3	203.5	206	203.3	224.4
	506	197.7	197.3	198.1	199.1	195.5	212.3
	507	190.1	187.3	187.2	186.3	187.3	202.9
	508	180.1	181.5	182	177.8	179.2	196.3
	509	172.5	171.5	171.2	169.6	166.5	184.6
	510	163.2	163.9	162.3	160.7	159.1	175.8
	511	154.2	155.5	153.3	154.1	153.1	171.4
	512	146.4	147.8	146.3	145.4	144.4	162.9
	513	141.3	139.3	139.9	139.8	137.9	151.7
	514	133.7	132.8	132.1	131	131.9	146.7
	515	128.6	125.6	125.1	125	124.7	139.6
	516	120.3	120	119.2	118.7	118	132.3
	517	113.4	113.2	112.3	112.3	111.9	124.6
	518	106.8	108.6	107.3	107.3	106.3	119
	519	101.8	102.4	102.8	103.9	101.7	112.7
	520	98.39	96.38	96.17	95.78	95.48	106.3
	521	92.24	91.39	92.05	92.05	90.77	102.1
	522	88.01	86.64	85.93	86.64	86.48	94.44
	523	84.28	83.58	82.94	82.04	82.87	90.08
	524	80.13	79.15	78.21	78.14	77.82	86.86
	525	74.12	77.12	75.4	74.57	73.65	82.32
	526	72.33	71.31	72.26	70.85	70.06	77.64
	527	68.99	68.4	67.44	67.5	67.55	74.82
	528	65.14	65.36	63.86	64.58	63.57	71.35
	529	62.33	62.15	61.94	61.37	60.19	68.58
	530	61.65	59.71	58.61	57.82	57.48	65.59
	531	56.43	56.68	55.49	55.45	54.41	62.99
	532	54.77	54.18	52.96	52.46	52.51	60.11
	533	52.61	51.71	50.27	51.36	50.22	56.31
	534	50.6	49.46	48.86	48.88	47.36	54.09
	535	46.82	46.66	46.81	45.89	44.47	53.16
	536	45.55	45.21	44.35	44.18	43.31	49.03
	537	43.54	42.14	42.6	41.88	41.68	48.12
	538	41.44	41.1	40.45	40.34	39.6	46.63
	539	39.67	39.89	39.21	38.33	37.98	44.48
	540	38.12	38.2	35.85	36.93	35.82	41.92
	541	35.69	34.95	34.76	34.12	35.12	39.44
	542	34.71	34.06	33.01	32.91	33.12	38.01
	543	33.11	32.63	31.16	32.04	31.9	36.52
	544	30.78	31.28	30.48	30.28	29.35	35.26
	545	29.47	29.37	29.59	29.26	28.47	34.28
	546	28.57	27.55	26.9	26.77	26.98	32.03
	547	27.44	27.43	26.33	26.05	25.56	30.57
	548	25.69	25.53	25.14	25.42	24.04	29.38
	549	24.42	24.63	24.03	23.94	23.67	27.53
	550	23.2	22.51	22.96	22.34	22.41	27.1
	551	22.93	21.92	21.75	21.89	20.22	26
	552	21.75	21.33	20.21	20.6	19.46	24.82
	553	21.36	20.75	19.65	19.33	18.66	24.56
	554	20.34	19.5	18.88	18.29	17.3	22.65
	555	18.84	18.06	17.58	17.04	17.05	22.18
	556	17.62	17.52	16.78	16.58	16.65	20.93
	557	17.14	16.9	15.64	15.44	15.81	20.27
	558	16.5	14.7	14.83	14.72	14.35	18.91
	559	15.36	14.57	14.38	13.79	13.61	17.78
	560	14.58	13.84	12.99	13.32	13.19	17.37
	561	14.32	13.39	12.63	12.3	12.37	17.01
	562	13.38	12.51	12.19	11.62	11.18	15.85
	563	12.96	10.98	11.37	10.82	10.38	14.99
	564	11.43	10.95	10.18	9.92	10.01	14.09
	565	10.48	9.877	9.749	9.513	8.659	13.33
	566	10.26	9.262	8.968	9.306	8.219	12.15
	567	9.666	9.179	8.457	8.665	7.868	12.07
	568	9.166	8.28	7.944	7.926	7.553	11.94
	569	8.641	8.039	7.383	7.77	6.999	10.71
	570	8.19	7.105	6.586	6.752	6.376	9.68
	571	7.383	6.461	6.617	5.921	5.844	9.402
	572	6.915	5.827	6.124	5.639	5.515	9.486
	573	5.952	5.4	5.227	4.815	4.937	8.487
	574	6.104	5.334	4.666	4.571	4.203	8.25
	575	6.005	4.726	4.527	4.105	4.164	8.114
	576	5.041	4.416	4.355	3.75	3.593	7.559
	577	4.553	4.22	3.747	3.559	3.41	6.889
	578	4.411	3.634	3.461	3.187	3.19	6.426
	579	4.223	3.069	3.225	2.797	2.383	6.553
	580	3.478	2.754	3.01	2.514	2.501	6.277
	581	3.271	2.797	2.428	2.132	2.234	5.788
	582	3.007	2.708	2.435	2.048	1.741	5.254
	583	3.225	2.33	1.993	1.626	1.489	5.105
	584	2.686	1.803	1.761	1.413	1.307	4.934
	585	2.461	1.719	1.369	1.459	0.895	4.429
	586	1.794	1.379	1.269	1.076	0.772	4.57
	587	1.879	1.495	0.82	0.807	1.093	3.989
	588	1.405	1.152	0.942	0.754	0.358	4.011
	589	1.395	0.89	0.517	0.237	0.307	3.718
	590	1.021	0.568	0.381	0.118	0.163	3.805
	591	0.968	0.659	0.311	0.178	0.075	3.351
	592	0.731	0.317	-0.03	-0.143	-0.402	3.236
	593	0.404	0.079	-0.08	-0.227	-0.388	3.271
	594	0.288	-0.069	-0.173	-0.262	-0.499	2.98
	595	0.4	0.187	-0.147	-0.379	-0.67	3.082
	596	0.197	-0.103	-0.433	-0.543	-0.741	2.987
	597	-0.013	-0.285	-0.582	-0.808	-0.94	2.651
	598	-0.235	-0.367	-0.844	-0.597	-0.935	2.68
	599	-0.389	-0.419	-0.699	-0.863	-1.262	2.352
	600	-0.318	-0.405	-0.958	-0.756	-1.118	2.285
	601	-0.032	-0.538	-1.01	-1.109	-1.402	2.361
	602	-0.308	-0.578	-1.022	-1.097	-1.35	2.211
	603	-0.555	-0.702	-1.216	-0.941	-1.496	2.103
	604	-0.523	-0.901	-1.168	-1.052	-1.593	2.016
	605	-0.722	-1.141	-1.349	-1.262	-1.775	2.091
	606	-0.825	-0.957	-1.435	-1.174	-1.746	1.793
	607	-1.098	-1.162	-1.515	-1.47	-1.84	1.906
	608	-1.101	-1.289	-1.535	-1.485	-1.835	1.609
	609	-1.144	-1.487	-1.591	-1.705	-2.016	1.668
	610	-1.188	-1.313	-1.656	-1.59	-1.804	1.573
	611	-1.052	-1.327	-1.618	-1.656	-2.059	1.467
	612	-1.197	-1.535	-1.798	-1.698	-1.972	1.304
	613	-1.385	-1.583	-1.829	-1.791	-1.95	1.373
	614	-1.45	-1.533	-1.889	-1.777	-2.158	1.358
	615	-1.379	-1.733	-1.905	-1.791	-2.15	1.202
	616	-1.549	-1.787	-1.941	-1.869	-2.111	1.104
	617	-1.533	-1.659	-2.073	-1.845	-2.15	1.111
	618	-1.63	-1.829	-2.076	-1.839	-1.995	1.203
	619	-1.769	-1.833	-2.142	-1.897	-2.164	1.158
	620	-1.854	-1.759	-2.082	-1.917	-2.109	1.032
	621	-1.853	-1.976	-2.163	-2.082	-2.354	1.005
	622	-1.928	-2.055	-2.087	-2.164	-2.518	0.932
	623	-2.005	-1.876	-2.192	-2.092	-2.408	1.056
	624	-1.916	-1.983	-1.876	-2.381	-2.521	0.988
	625	-1.956	-2.046	-2.095	-2.199	-2.468	0.9
	626	-1.984	-2.084	-2.18	-2.234	-2.5	0.906
	627	-1.889	-2.198	-2.184	-2.113	-2.527	0.948
	628	-2.066	-1.994	-2.279	-2.283	-2.577	0.781
	629	-2.049	-1.999	-2.296	-2.529	-2.583	0.985
	630	-2.042	-2.113	-2.361	-2.474	-2.661	0.771
	631	-2.16	-2.142	-2.409	-2.389	-2.542	0.752
	632	-2.14	-2.167	-2.49	-2.464	-2.526	0.588
	633	-2.062	-2.292	-2.504	-2.286	-2.502	0.715
	634	-2.044	-2.269	-2.513	-2.388	-2.516	0.765
	635	-2.31	-2.362	-2.406	-2.434	-2.689	0.677
	636	-2.208	-2.309	-2.517	-2.328	-2.625	0.807
	637	-2.231	-2.3	-2.549	-2.424	-2.712	0.648
	638	-2.119	-2.327	-2.512	-2.408	-2.814	0.562
	639	-2.259	-2.327	-2.485	-2.52	-2.609	0.784
	640	-2.264	-2.41	-2.671	-2.577	-2.78	0.668
	641	-2.4	-2.282	-2.769	-2.707	-2.779	0.665
	642	-2.27	-2.358	-2.536	-2.569	-2.701	0.719
	643	-2.426	-2.318	-2.602	-2.586	-2.807	0.68
	644	-2.468	-2.38	-2.495	-2.516	-2.711	0.657
	645	-2.398	-2.349	-2.641	-2.462	-2.687	0.438
	646	-2.443	-2.414	-2.591	-2.483	-2.784	0.601
	647	-2.419	-2.532	-2.682	-2.538	-2.76	0.772
	648	-2.421	-2.594	-2.581	-2.703	-2.789	0.478
	649	-2.616	-2.648	-2.607	-2.764	-2.814	0.618
	650	-2.452	-2.518	-2.599	-2.657	-2.742	0.56
	651	-2.545	-2.396	-2.616	-2.61	-2.723	0.481
	652	-2.619	-2.364	-2.46	-2.604	-2.845	0.528
	653	-2.59	-2.501	-2.782	-2.74	-2.803	0.479
	654	-2.661	-2.507	-2.705	-2.878	-2.864	0.537
	655	-2.632	-2.547	-2.662	-2.802	-2.779	0.575
	656	-2.523	-2.558	-2.587	-2.727	-2.96	0.421
	657	-2.402	-2.641	-2.804	-2.594	-3.019	0.62
	658	-2.563	-2.524	-2.841	-2.811	-2.875	0.418
	659	-2.527	-2.562	-2.721	-2.729	-2.951	0.571
	660	-2.501	-2.595	-2.753	-2.742	-2.86	0.473
	661	-2.577	-2.696	-2.726	-2.73	-2.877	0.637
	662	-2.447	-2.538	-2.837	-2.797	-2.823	0.498
	663	-2.552	-2.588	-2.722	-2.699	-2.88	0.505
	664	-2.559	-2.631	-2.755	-2.745	-2.928	0.467
	665	-2.647	-2.711	-2.722	-2.71	-2.965	0.428
	666	-2.623	-2.656	-2.806	-2.896	-2.831	0.441
	667	-2.661	-2.678	-2.789	-2.832	-2.907	0.346
	668	-2.696	-2.8	-2.78	-2.806	-2.894	0.463
	669	-2.584	-2.843	-2.794	-2.761	-2.888	0.39
	670	-2.477	-2.735	-2.725	-2.817	-2.929	0.567
	671	-2.587	-2.843	-2.784	-2.816	-2.927	0.493
	672	-2.679	-2.778	-2.724	-2.784	-2.883	0.492
	673	-2.705	-2.758	-2.824	-2.776	-2.859	0.643
	674	-2.591	-2.76	-2.835	-2.848	-2.828	0.694
	675	-2.657	-2.772	-2.818	-2.957	-2.949	0.55
	676	-2.645	-2.841	-2.737	-2.913	-2.86	0.51
	677	-2.572	-2.732	-2.727	-2.981	-2.959	0.528
	678	-2.598	-2.885	-2.664	-2.771	-2.982	0.618
	679	-2.555	-2.794	-2.725	-2.854	-2.895	0.502
	680	-2.508	-2.717	-2.667	-2.888	-2.821	0.6
	681	-2.632	-2.665	-2.793	-2.915	-2.876	0.494
	682	-2.572	-2.79	-2.872	-2.884	-2.804	0.431
	683	-2.693	-2.803	-2.736	-2.895	-2.902	0.462
	684	-2.687	-2.798	-2.637	-2.92	-2.867	0.52
	685	-2.62	-2.794	-2.89	-2.952	-2.942	0.466
	686	-2.593	-2.879	-2.728	-2.873	-2.816	0.372
	687	-2.543	-2.683	-2.81	-2.869	-2.831	0.453
	688	-2.628	-2.741	-2.735	-2.847	-2.852	0.543
	689	-2.619	-2.767	-2.615	-2.905	-2.9	0.419
	690	-2.698	-2.763	-2.722	-2.932	-2.876	0.505
	691	-2.734	-2.663	-2.839	-2.977	-2.861	0.566
	692	-2.652	-2.705	-2.729	-2.772	-3.026	0.555
	693	-2.656	-2.783	-2.818	-2.893	-2.972	0.482
	694	-2.696	-2.805	-2.767	-2.876	-2.912	0.396
	695	-2.693	-2.81	-2.759	-2.985	-2.976	0.382
	696	-2.684	-2.806	-2.687	-2.951	-2.943	0.446
	697	-2.64	-2.854	-2.737	-3.046	-2.897	0.481
	698	-2.464	-2.723	-2.766	-2.904	-3.024	0.426
	699	-2.578	-2.841	-2.747	-2.741	-3.039	0.525
	700	-2.617	-2.874	-2.695	-2.905	-3.024	0.468

## Sheet: Fig. 4b
	Wavelength (nm)	Compound 1 + Compound 2	Compound 1 + Compound 2 1min	Compound 1 + Compound 2 2min	Compound 1 + Compound 2 3min	Compound 1 + Compound 2 5min	Compound 1 + Compound 2 10min
	185	1.0658	1.0903	1.107	1.1291	1.1472	1.1731
	186	1.0729	1.0951	1.1118	1.1351	1.1522	1.1806
	187	1.0865	1.1004	1.1187	1.1413	1.1598	1.1872
	188	1.0931	1.1048	1.1223	1.1431	1.1588	1.1831
	189	1.0958	1.1022	1.121	1.139	1.1585	1.1739
	190	1.0914	1.0948	1.1139	1.1325	1.1491	1.1623
	191	1.0839	1.0835	1.1028	1.1206	1.1373	1.1469
	192	1.0728	1.0674	1.0859	1.1018	1.1181	1.1252
	193	1.057	1.0481	1.0645	1.0792	1.0946	1.0982
	194	1.0398	1.0245	1.0417	1.0511	1.0684	1.0699
	195	1.0203	0.9995	1.0156	1.0264	1.0383	1.0418
	196	1.0004	0.9744	0.9923	0.9987	1.0128	1.0132
	197	0.9812	0.9535	0.9692	0.9771	0.9887	0.9883
	198	0.965	0.9358	0.9502	0.9562	0.9702	0.9661
	199	0.9516	0.9227	0.9326	0.9412	0.9536	0.9487
	200	0.9435	0.9142	0.9246	0.9298	0.9435	0.9372
	201	0.9481	0.917	0.9283	0.9325	0.9448	0.9403
	202	0.9669	0.9358	0.9485	0.9502	0.9629	0.9578
	203	1.0031	0.971	0.9813	0.9871	0.9964	0.9933
	204	1.0537	1.0209	1.0323	1.0379	1.0471	1.0426
	205	1.1186	1.0837	1.0944	1.0994	1.1093	1.1049
	206	1.1925	1.1574	1.1682	1.1709	1.1841	1.1764
	207	1.2702	1.2346	1.2455	1.2471	1.2601	1.2522
	208	1.3481	1.3123	1.3245	1.3271	1.3385	1.3307
	209	1.4275	1.3921	1.406	1.4076	1.4179	1.4098
	210	1.5125	1.4765	1.4881	1.4907	1.5008	1.4913
	211	1.6008	1.5633	1.5747	1.5764	1.5876	1.576
	212	1.6961	1.6552	1.6652	1.6689	1.6786	1.6661
	213	1.7953	1.754	1.7633	1.7667	1.7769	1.7624
	214	1.9023	1.8606	1.868	1.8712	1.8803	1.8664
	215	2.0162	1.9738	1.9807	1.983	1.9923	1.9778
	216	2.1376	2.0939	2.1023	2.1021	2.1112	2.0962
	217	2.2639	2.2189	2.2266	2.226	2.2368	2.2197
	218	2.3913	2.345	2.3534	2.3519	2.3633	2.3453
	219	2.5242	2.4761	2.483	2.4832	2.495	2.4761
	220	2.6658	2.6174	2.6235	2.6253	2.6349	2.6154
	221	2.8127	2.7668	2.7713	2.7712	2.7814	2.7614
	222	2.9614	2.918	2.9204	2.9191	2.9285	2.9078
	223	3.1055	3.0611	3.0637	3.0606	3.0699	3.0481
	224	3.2385	3.1925	3.1929	3.1905	3.1966	3.1738
	225	3.3507	3.3058	3.3032	3.2993	3.3026	3.2743
	226	3.4416	3.3999	3.3899	3.3802	3.3799	3.3388
	227	3.511	3.4701	3.4514	3.4358	3.4277	3.3649
	228	3.5612	3.5185	3.4886	3.4654	3.4425	3.3527
	229	3.5925	3.5477	3.5028	3.4722	3.4286	3.307
	230	3.6094	3.5642	3.5031	3.4556	3.392	3.235
	231	3.6166	3.5681	3.49	3.4227	3.3384	3.1481
	232	3.6167	3.5595	3.4683	3.3794	3.2736	3.0546
	233	3.6095	3.5414	3.4364	3.3302	3.2028	2.9618
	234	3.5944	3.5205	3.4014	3.2796	3.1337	2.8735
	235	3.5776	3.4984	3.3652	3.2296	3.0695	2.7938
	236	3.5583	3.4738	3.3298	3.1829	3.0097	2.7232
	237	3.5361	3.4441	3.2909	3.1358	2.9537	2.6619
	238	3.5053	3.4108	3.2514	3.0893	2.9011	2.6088
	239	3.4685	3.3723	3.2084	3.0442	2.8542	2.5637
	240	3.4258	3.3292	3.1648	2.9996	2.8105	2.5251
	241	3.3776	3.2802	3.1189	2.9562	2.7707	2.4927
	242	3.3258	3.2303	3.0731	2.9138	2.7336	2.4665
	243	3.2719	3.178	3.0278	2.8743	2.7009	2.4461
	244	3.219	3.128	2.9846	2.8385	2.6727	2.4318
	245	3.1681	3.0791	2.9445	2.8064	2.6494	2.4228
	246	3.1192	3.0329	2.9079	2.7782	2.6305	2.4192
	247	3.0716	2.9902	2.8742	2.7531	2.6157	2.4197
	248	3.0262	2.9494	2.8431	2.7311	2.6043	2.4236
	249	2.9838	2.9128	2.815	2.7126	2.596	2.43
	250	2.9445	2.8777	2.7892	2.6962	2.5903	2.4388
	251	2.9079	2.8463	2.7663	2.6828	2.5872	2.4499
	252	2.8748	2.8182	2.7468	2.672	2.5866	2.4633
	253	2.8461	2.7942	2.7313	2.6653	2.5893	2.479
	254	2.8219	2.7749	2.7195	2.6621	2.5951	2.4975
	255	2.8018	2.7592	2.7115	2.6618	2.6039	2.5184
	256	2.7854	2.7477	2.7065	2.6649	2.6152	2.5416
	257	2.7726	2.7388	2.7048	2.67	2.6285	2.5657
	258	2.7625	2.7332	2.7048	2.6771	2.6434	2.5904
	259	2.7538	2.7288	2.7061	2.6847	2.6581	2.6144
	260	2.7449	2.7243	2.7071	2.6919	2.6723	2.6373
	261	2.7346	2.7186	2.7066	2.6976	2.6843	2.6576
	262	2.7225	2.7108	2.7035	2.7003	2.6934	2.6752
	263	2.7075	2.6998	2.697	2.6992	2.6982	2.6877
	264	2.6878	2.6848	2.6863	2.693	2.6978	2.6959
	265	2.6642	2.6657	2.6716	2.6823	2.6927	2.6982
	266	2.6362	2.642	2.6519	2.6668	2.682	2.6951
	267	2.6037	2.6128	2.6267	2.6463	2.6662	2.6861
	268	2.5658	2.5782	2.5962	2.6209	2.6447	2.6715
	269	2.5239	2.5391	2.5612	2.5903	2.6184	2.6524
	270	2.4778	2.4961	2.5218	2.555	2.5881	2.6284
	271	2.429	2.4503	2.4791	2.516	2.5538	2.6012
	272	2.3781	2.4025	2.4345	2.4745	2.5163	2.5706
	273	2.326	2.353	2.3885	2.4315	2.4772	2.5385
	274	2.2719	2.3007	2.3399	2.3862	2.4358	2.5035
	275	2.2166	2.2468	2.2895	2.3399	2.3935	2.4676
	276	2.1604	2.192	2.238	2.2922	2.3497	2.4303
	277	2.1032	2.1364	2.1861	2.2437	2.3056	2.3928
	278	2.0451	2.0802	2.1333	2.1946	2.2607	2.3546
	279	1.9867	2.0236	2.0802	2.1452	2.2157	2.3163
	280	1.9274	1.9661	2.0265	2.0952	2.1701	2.2777
	281	1.8668	1.9073	1.9719	2.0441	2.1234	2.2383
	282	1.8062	1.8479	1.9171	1.9933	2.077	2.1991
	283	1.7457	1.7887	1.8621	1.9426	2.0305	2.1601
	284	1.6856	1.73	1.8074	1.8922	1.9847	2.1217
	285	1.627	1.6734	1.7546	1.8431	1.94	2.0843
	286	1.5721	1.6206	1.7052	1.7974	1.8985	2.049
	287	1.5213	1.5718	1.6593	1.7549	1.8602	2.016
	288	1.4747	1.5273	1.6172	1.7158	1.8252	1.9856
	289	1.4326	1.4869	1.579	1.6802	1.7931	1.9577
	290	1.3945	1.4503	1.5442	1.6479	1.7633	1.9315
	291	1.3591	1.416	1.5116	1.6174	1.735	1.9061
	292	1.3257	1.3836	1.48	1.5877	1.707	1.8802
	293	1.2927	1.3514	1.4486	1.5572	1.6774	1.852
	294	1.258	1.3171	1.4148	1.5235	1.6439	1.8193
	295	1.2197	1.2787	1.3768	1.4851	1.6047	1.7802
	296	1.1776	1.2359	1.3341	1.4415	1.5598	1.7348
	297	1.1309	1.188	1.2859	1.3919	1.5084	1.6822
	298	1.0807	1.1364	1.2335	1.3379	1.4525	1.624
	299	1.0289	1.0831	1.1789	1.2814	1.3941	1.5627
	300	0.9775	1.0305	1.1242	1.2247	1.3355	1.5006
	301	0.9274	0.9795	1.0706	1.1688	1.2773	1.4386
	302	0.8791	0.9304	1.0186	1.1144	1.2203	1.3773
	303	0.8336	0.8841	0.9693	1.0626	1.1654	1.3181
	304	0.7908	0.8402	0.9224	1.0129	1.1126	1.2606
	305	0.7509	0.7993	0.8784	0.9661	1.0628	1.2059
	306	0.7151	0.762	0.8382	0.9228	1.0166	1.155
	307	0.6836	0.7291	0.8021	0.8839	0.9748	1.108
	308	0.6568	0.701	0.7706	0.8495	0.9372	1.0652
	309	0.6347	0.6776	0.7439	0.8199	0.9044	1.0271
	310	0.6172	0.6589	0.722	0.795	0.8763	0.9939
	311	0.6032	0.6434	0.7035	0.7736	0.8517	0.9643
	312	0.5913	0.63	0.6873	0.7544	0.8292	0.9369
	313	0.5802	0.6173	0.6719	0.736	0.8075	0.9103
	314	0.5678	0.6034	0.6554	0.7164	0.7846	0.8827
	315	0.5529	0.5869	0.6366	0.6947	0.7594	0.8531
	316	0.5347	0.5669	0.6144	0.6699	0.7312	0.8208
	317	0.5131	0.5435	0.589	0.6422	0.7005	0.7863
	318	0.4893	0.5178	0.5616	0.6127	0.6682	0.7507
	319	0.4648	0.4919	0.5341	0.5833	0.6364	0.716
	320	0.4414	0.4672	0.508	0.5554	0.6066	0.6837
	321	0.4198	0.4445	0.484	0.5298	0.5795	0.6543
	322	0.4008	0.4246	0.4629	0.5074	0.5558	0.6286
	323	0.3848	0.4079	0.4452	0.4886	0.5361	0.6073
	324	0.3717	0.3942	0.4306	0.4732	0.5199	0.59
	325	0.3612	0.3832	0.419	0.4611	0.5072	0.5765
	326	0.3533	0.3749	0.4102	0.452	0.4977	0.5667
	327	0.3478	0.3692	0.4043	0.4459	0.4914	0.5604
	328	0.3444	0.3658	0.4009	0.4424	0.488	0.5572
	329	0.3431	0.3645	0.3997	0.4414	0.4874	0.557
	330	0.3435	0.365	0.4004	0.4426	0.489	0.5594
	331	0.3455	0.3671	0.403	0.4458	0.4928	0.5643
	332	0.3488	0.3707	0.4071	0.4505	0.4984	0.5713
	333	0.3533	0.3755	0.4126	0.4569	0.5057	0.5802
	334	0.3588	0.3815	0.4194	0.4645	0.5145	0.5907
	335	0.3653	0.3885	0.4272	0.4733	0.5245	0.6027
	336	0.3725	0.3963	0.4359	0.4832	0.5358	0.6159
	337	0.3806	0.4049	0.4456	0.4941	0.5481	0.6306
	338	0.3895	0.4144	0.4562	0.506	0.5616	0.6464
	339	0.3992	0.4247	0.4676	0.5188	0.576	0.6634
	340	0.4096	0.4358	0.4798	0.5324	0.5912	0.6811
	341	0.4207	0.4476	0.4928	0.5468	0.6073	0.6998
	342	0.4328	0.4604	0.5067	0.5621	0.6245	0.7196
	343	0.4457	0.4739	0.5213	0.5783	0.6424	0.7402
	344	0.4596	0.4884	0.537	0.5955	0.6614	0.762
	345	0.4744	0.5039	0.5536	0.6137	0.6814	0.7846
	346	0.4902	0.5205	0.5713	0.6328	0.7023	0.8082
	347	0.507	0.5381	0.59	0.6529	0.724	0.8324
	348	0.525	0.557	0.6099	0.6741	0.7467	0.8575
	349	0.5446	0.5772	0.6311	0.6964	0.7706	0.8835
	350	0.5654	0.5985	0.6532	0.7198	0.7956	0.9105
	351	0.5876	0.6211	0.6766	0.7445	0.8219	0.9386
	352	0.6108	0.6449	0.701	0.7701	0.8488	0.9675
	353	0.6353	0.6699	0.7266	0.7966	0.8764	0.9969
	354	0.661	0.6963	0.7534	0.824	0.9047	1.0269
	355	0.6879	0.7239	0.7813	0.8524	0.9341	1.0574
	356	0.7159	0.7524	0.8101	0.8818	0.9643	1.0885
	357	0.7453	0.7822	0.8401	0.9124	0.9956	1.1204
	358	0.7758	0.8129	0.8711	0.9441	1.0279	1.1532
	359	0.807	0.8444	0.9027	0.9761	1.0603	1.1863
	360	0.8387	0.8766	0.9348	1.0083	1.0927	1.2193
	361	0.8708	0.9094	0.9672	1.0405	1.125	1.252
	362	0.9031	0.9423	0.9997	1.0727	1.1571	1.2842
	363	0.935	0.9747	1.0319	1.1045	1.1886	1.3155
	364	0.9667	1.0068	1.0636	1.136	1.2196	1.346
	365	0.9976	1.0377	1.0942	1.1664	1.2495	1.3751
	366	1.027	1.0671	1.1232	1.195	1.2776	1.4025
	367	1.0546	1.0949	1.1502	1.2216	1.3036	1.4276
	368	1.0807	1.1213	1.1759	1.2466	1.3278	1.4508
	369	1.105	1.1461	1.1996	1.2695	1.3499	1.4715
	370	1.1273	1.1689	1.2215	1.2904	1.3698	1.4901
	371	1.148	1.1899	1.2415	1.3093	1.3878	1.5065
	372	1.1696	1.2099	1.2621	1.3282	1.4033	1.5209
	373	1.1898	1.2282	1.2809	1.3453	1.4169	1.5333
	374	1.2091	1.2454	1.2984	1.361	1.429	1.5441
	375	1.2253	1.2609	1.3129	1.3743	1.4408	1.5539
	376	1.2415	1.2764	1.3273	1.3873	1.4525	1.5632
	377	1.2579	1.2924	1.3421	1.4007	1.4644	1.5729
	378	1.2752	1.3092	1.3575	1.4148	1.4771	1.583
	379	1.2933	1.3268	1.3739	1.4297	1.4906	1.594
	380	1.3127	1.3455	1.3913	1.4458	1.5052	1.6059
	381	1.3332	1.3652	1.4098	1.463	1.5208	1.6188
	382	1.3546	1.3858	1.429	1.4809	1.5372	1.6325
	383	1.3766	1.4069	1.449	1.4994	1.5542	1.6468
	384	1.3991	1.4287	1.4695	1.5185	1.5717	1.6615
	385	1.4218	1.4509	1.4904	1.5379	1.5894	1.6766
	386	1.4443	1.4731	1.5113	1.5572	1.6071	1.6915
	387	1.4667	1.4951	1.5321	1.5765	1.6247	1.7063
	388	1.489	1.5171	1.5528	1.5958	1.6422	1.721
	389	1.5106	1.5384	1.5729	1.6144	1.6592	1.7353
	390	1.5312	1.5588	1.5921	1.6323	1.6753	1.7486
	391	1.5503	1.5778	1.61	1.6488	1.6901	1.7605
	392	1.5674	1.595	1.6261	1.6635	1.703	1.7707
	393	1.5816	1.6098	1.6397	1.6756	1.7133	1.7784
	394	1.5925	1.6212	1.65	1.6844	1.7204	1.7829
	395	1.5993	1.6285	1.6564	1.6894	1.7236	1.7837
	396	1.601	1.631	1.658	1.6897	1.722	1.7797
	397	1.5964	1.6274	1.6535	1.6839	1.7144	1.7698
	398	1.5842	1.6165	1.6417	1.6708	1.6996	1.7528
	399	1.5636	1.5972	1.6217	1.6496	1.6766	1.7276
	400	1.533	1.568	1.5918	1.6186	1.6439	1.693
	401	1.4909	1.5272	1.5505	1.5763	1.5997	1.6474
	402	1.437	1.4744	1.4975	1.5219	1.5438	1.5904
	403	1.371	1.4094	1.4323	1.4556	1.4759	1.5213
	404	1.2926	1.3314	1.3539	1.3763	1.3955	1.4394
	405	1.2034	1.2419	1.2638	1.2856	1.3043	1.3467
	406	1.1054	1.1432	1.1639	1.1853	1.2037	1.2449
	407	1.0018	1.0386	1.0583	1.0791	1.0971	1.1375
	408	0.8956	0.9314	0.9498	0.97	0.9872	1.0274
	409	0.7905	0.8244	0.8422	0.8617	0.878	0.9183
	410	0.6894	0.7208	0.7385	0.7574	0.773	0.8131
	411	0.5949	0.6231	0.6411	0.6594	0.6746	0.7141
	412	0.5089	0.534	0.5519	0.5698	0.585	0.6235
	413	0.4331	0.4554	0.4727	0.4903	0.5058	0.5437
	414	0.367	0.3869	0.4033	0.4207	0.4368	0.4738
	415	0.3109	0.3287	0.3444	0.3614	0.3779	0.4141
	416	0.2645	0.2805	0.2956	0.3123	0.3286	0.364
	417	0.2274	0.2416	0.2564	0.2727	0.2885	0.3233
	418	0.1981	0.2107	0.2252	0.2413	0.2567	0.2906
	419	0.1755	0.1869	0.201	0.2167	0.232	0.265
	420	0.1585	0.1688	0.1826	0.198	0.213	0.2451
	421	0.1459	0.1555	0.1687	0.1838	0.1986	0.2298
	422	0.1368	0.1459	0.1586	0.1733	0.1878	0.2182
	423	0.1302	0.1391	0.1513	0.1655	0.1797	0.2093
	424	0.1256	0.1341	0.146	0.1598	0.1735	0.2023
	425	0.1223	0.1305	0.142	0.1555	0.1688	0.1968
	426	0.1199	0.1279	0.1391	0.1523	0.1652	0.1925
	427	0.1183	0.1261	0.1369	0.1498	0.1624	0.1889
	428	0.1171	0.1247	0.1353	0.1478	0.1601	0.186
	429	0.1163	0.1237	0.1339	0.1461	0.1581	0.1834
	430	0.1155	0.1228	0.1327	0.1447	0.1564	0.1811
	431	0.1148	0.122	0.1317	0.1434	0.1548	0.179
	432	0.1142	0.1213	0.1307	0.1421	0.1533	0.1771
	433	0.1135	0.1205	0.1297	0.1408	0.1518	0.1753
	434	0.1128	0.1196	0.1287	0.1395	0.1503	0.1735
	435	0.1119	0.1187	0.1275	0.1382	0.1488	0.1717
	436	0.1109	0.1176	0.1262	0.1367	0.1472	0.17
	437	0.1096	0.1163	0.1247	0.1351	0.1454	0.1682
	438	0.1082	0.1148	0.1231	0.1333	0.1435	0.1663
	439	0.1066	0.1132	0.1214	0.1313	0.1415	0.1643
	440	0.1048	0.1114	0.1194	0.1293	0.1394	0.1623
	441	0.1029	0.1094	0.1173	0.127	0.1371	0.1601
	442	0.1008	0.1072	0.1151	0.1247	0.1347	0.1579
	443	0.0986	0.105	0.1127	0.1222	0.1322	0.1556
	444	0.0964	0.1027	0.1103	0.1197	0.1296	0.1532
	445	0.0942	0.1005	0.1079	0.1172	0.127	0.1508
	446	0.092	0.0982	0.1056	0.1147	0.1245	0.1483
	447	0.09	0.0961	0.1033	0.1123	0.122	0.1459
	448	0.088	0.094	0.1012	0.11	0.1196	0.1435
	449	0.0861	0.092	0.099	0.1077	0.1173	0.1411
	450	0.0843	0.0902	0.097	0.1056	0.115	0.1388
	451	0.0826	0.0884	0.0951	0.1035	0.1129	0.1365
	452	0.0811	0.0868	0.0933	0.1016	0.1108	0.1343
	453	0.0796	0.0852	0.0916	0.0997	0.1088	0.1321
	454	0.0783	0.0837	0.09	0.098	0.1069	0.13
	455	0.077	0.0823	0.0885	0.0963	0.1051	0.128
	456	0.0758	0.081	0.0871	0.0947	0.1034	0.126
	457	0.0747	0.0798	0.0857	0.0932	0.1017	0.1241
	458	0.0736	0.0787	0.0844	0.0917	0.1002	0.1223
	459	0.0726	0.0776	0.0832	0.0904	0.0987	0.1205
	460	0.0717	0.0766	0.082	0.0891	0.0972	0.1188
	461	0.0708	0.0756	0.0809	0.0878	0.0958	0.1172
	462	0.07	0.0746	0.0799	0.0867	0.0945	0.1155
	463	0.0691	0.0737	0.0789	0.0855	0.0932	0.1139
	464	0.0684	0.0728	0.0779	0.0844	0.092	0.1124
	465	0.0676	0.072	0.0769	0.0833	0.0908	0.1109
	466	0.0669	0.0712	0.076	0.0823	0.0896	0.1094
	467	0.0662	0.0704	0.0751	0.0813	0.0884	0.108
	468	0.0655	0.0696	0.0742	0.0803	0.0873	0.1067
	469	0.0649	0.0689	0.0734	0.0794	0.0863	0.1054
	470	0.0643	0.0682	0.0726	0.0785	0.0853	0.1041
	471	0.0637	0.0674	0.0718	0.0776	0.0842	0.1029
	472	0.0631	0.0668	0.071	0.0767	0.0833	0.1017
	473	0.0625	0.0661	0.0703	0.0759	0.0824	0.1006
	474	0.062	0.0655	0.0697	0.0751	0.0815	0.0995
	475	0.0614	0.0649	0.069	0.0744	0.0807	0.0985
	476	0.0609	0.0643	0.0683	0.0736	0.0799	0.0974
	477	0.0604	0.0637	0.0677	0.0729	0.0791	0.0965
	478	0.0599	0.0632	0.067	0.0723	0.0783	0.0955
	479	0.0594	0.0627	0.0664	0.0716	0.0776	0.0946
	480	0.0589	0.0621	0.0658	0.0709	0.0769	0.0937
	481	0.0585	0.0615	0.0652	0.0703	0.0761	0.0929
	482	0.058	0.061	0.0647	0.0696	0.0754	0.092
	483	0.0575	0.0605	0.0641	0.069	0.0747	0.0912
	484	0.057	0.06	0.0636	0.0684	0.0741	0.0904
	485	0.0566	0.0596	0.0631	0.0679	0.0735	0.0897
	486	0.0562	0.0591	0.0626	0.0673	0.073	0.089
	487	0.0557	0.0586	0.0621	0.0668	0.0724	0.0883
	488	0.0553	0.0582	0.0616	0.0663	0.0719	0.0876
	489	0.0549	0.0577	0.0611	0.0658	0.0714	0.087
	490	0.0545	0.0573	0.0607	0.0653	0.0708	0.0865
	491	0.0541	0.0569	0.0603	0.0648	0.0704	0.0859
	492	0.0537	0.0565	0.0598	0.0644	0.0699	0.0853
	493	0.0533	0.0561	0.0594	0.0639	0.0694	0.0847
	494	0.0529	0.0557	0.059	0.0635	0.069	0.0842
	495	0.0526	0.0553	0.0586	0.0631	0.0686	0.0837
	496	0.0522	0.0549	0.0582	0.0627	0.0682	0.0833
	497	0.0519	0.0545	0.0579	0.0623	0.0678	0.0828
	498	0.0515	0.0542	0.0575	0.0619	0.0674	0.0824
	499	0.0512	0.0539	0.0572	0.0616	0.067	0.0819
	500	0.051	0.0536	0.0569	0.0613	0.0668	0.0817

## Sheet: Fig. 4c
	Wavelength (nm)	Compound 1 + Compound 2	Compound 1 + Compound 2 1min	Compound 1 + Compound 2 2min	Compound 1 + Compound 2 3min	Compound 1 + Compound 2 5min	Compound 1 + Compound 2 10min
	380	3.448	2.816	2.879	2.585	2.262	1.526
	381	3.489	3.747	3.199	2.805	2.409	1.691
	382	4.054	3.698	3.398	2.988	2.592	1.849
	383	4.363	4.056	3.933	3.478	3.003	2.179
	384	4.983	4.85	4.401	3.744	3.462	2.265
	385	6.075	5.756	5.072	4.314	3.753	2.825
	386	7.12	6.593	5.916	4.959	4.666	3.649
	387	8.147	7.465	7.331	6.299	5.696	4.324
	388	10.68	9.362	8.81	7.935	7.158	5.154
	389	13.25	12.1	10.37	10.07	8.665	6.568
	390	16.61	15.32	13.3	12.04	10.85	8.694
	391	20.44	18.98	17.08	14.95	13.2	10.87
	392	26.77	24.45	22.28	18.75	17.45	13.42
	393	33.31	30.85	27.59	25.35	22.49	18.1
	394	42.76	40.85	36.65	32.26	29.48	23.91
	395	57.77	53.95	46.42	42.57	39.22	31.75
	396	72.64	67.86	61.71	54.29	50.37	40.59
	397	94.13	89.74	81.96	72.83	64.48	53.09
	398	125.2	118.6	108	94.66	83.73	70.55
	399	162.7	154.1	141.6	123.6	112.2	92.9
	400	214.8	204.6	184.5	164.2	147.8	124.9
	401	283.1	275	243.2	217.1	194.5	163.1
	402	382.7	368.4	327.7	291.7	265.1	220.4
	403	514.9	492.1	448.2	391.4	357.9	298.1
	404	683.3	663.3	599.2	528	475.9	400.8
	405	925.6	881.3	801.4	707.9	641.4	532.6
	406	1215	1146	1043	927.4	841	698.4
	407	1581	1502	1344	1202	1091	915.3
	408	2048	1947	1740	1551	1409	1166
	409	2565	2436	2183	1976	1770	1485
	410	3230	3052	2775	2459	2228	1853
	411	3949	3700	3351	2999	2692	2256
	412	4670	4398	4008	3537	3203	2705
	413	5462	5139	4622	4139	3719	3102
	414	6199	5730	5177	4670	4219	3524
	415	6766	6288	5712	5084	4589	3853
	416	7232	6736	6083	5393	4891	4084
	417	7475	7035	6328	5612	5070	4251
	418	7626	7076	6398	5696	5154	4290
	419	7554	7035	6333	5629	5119	4249
	420	7374	6858	6163	5522	4967	4158
	421	7071	6566	5887	5256	4745	4006
	422	6665	6201	5579	4998	4514	3800
	423	6260	5827	5255	4707	4261	3567
	424	5866	5523	4959	4428	4002	3370
	425	5568	5189	4691	4184	3779	3179
	426	5250	4866	4407	3952	3588	3010
	427	4952	4681	4243	3778	3394	2869
	428	4792	4483	4061	3633	3301	2785
	429	4592	4320	3941	3509	3180	2689
	430	4465	4191	3807	3413	3109	2592
	431	4364	4116	3720	3329	3050	2549
	432	4287	4031	3655	3274	2943	2497
	433	4229	3978	3589	3231	2918	2479
	434	4139	3900	3540	3183	2889	2447
	435	4078	3858	3490	3149	2843	2419
	436	4028	3804	3431	3073	2794	2374
	437	3964	3754	3407	3050	2777	2325
	438	3917	3682	3359	2997	2752	2308
	439	3824	3619	3306	2961	2697	2269
	440	3801	3546	3234	2914	2650	2215
	441	3727	3496	3168	2867	2594	2194
	442	3634	3443	3117	2821	2550	2152
	443	3559	3367	3047	2736	2506	2104
	444	3461	3253	2965	2670	2456	2055
	445	3356	3178	2890	2628	2386	2028
	446	3275	3100	2818	2540	2315	1971
	447	3183	3021	2753	2463	2249	1903
	448	3102	2922	2667	2397	2188	1867
	449	3014	2846	2584	2316	2128	1790
	450	2920	2753	2497	2255	2079	1741
	451	2829	2706	2427	2178	2019	1686
	452	2749	2631	2362	2138	1963	1644
	453	2655	2525	2279	2074	1906	1598
	454	2582	2431	2225	2004	1863	1552
	455	2504	2367	2153	1948	1784	1501
	456	2421	2277	2086	1884	1722	1455
	457	2324	2197	2021	1824	1663	1408
	458	2234	2110	1931	1744	1588	1362
	459	2144	2033	1828	1666	1529	1291
	460	2029	1934	1769	1596	1451	1234
	461	1924	1835	1678	1501	1379	1172
	462	1837	1728	1588	1433	1313	1114
	463	1748	1633	1487	1354	1237	1053
	464	1646	1544	1420	1283	1169	1000
	465	1556	1466	1333	1209	1101	945.7
	466	1458	1373	1256	1135	1041	885.1
	467	1387	1305	1184	1079	987.6	840.5
	468	1298	1230	1119	1013	926.4	792.7
	469	1223	1157	1064	956.2	882.3	751.7
	470	1155	1101	997	909.5	834.1	715.4
	471	1100	1041	942.8	864.5	788.8	679.7
	472	1043	987.2	898.4	817.2	749.2	638.6
	473	997.2	937.7	857.6	779.5	704.6	611.8
	474	947.8	895.1	812.7	735.9	680.6	574.4
	475	894.9	850.7	779.5	704	648.5	549.2
	476	857.5	812.6	740.9	678.4	615.8	526.7
	477	821.3	786.4	710.4	648.1	589.1	499.5
	478	781.7	755.7	683.6	620.2	564.4	483.8
	479	749.4	715.4	652	593.8	539.8	466.2
	480	716.3	680.7	622	569.5	517.6	442.6
	481	687.8	651.1	589.9	544.8	497.5	422
	482	660.5	621.6	569	515.5	471.5	404.4
	483	624.3	596.1	543.2	498.4	453	384.5
	484	609.9	569.8	523.3	475.2	433.9	371.2
	485	576.9	546.7	498.1	451.8	415.6	354.2
	486	553.7	521.8	475.9	437	400.5	343.1
	487	526.8	502	459.8	413.9	382.2	328.2
	488	511.7	487.7	439.6	400.6	372.1	315.2
	489	491.2	467.2	420.8	382.2	355.7	303.5
	490	465.6	444.7	403.3	368.4	336.8	288.2
	491	451.4	425.5	385.9	350.7	322.3	279.3
	492	427.7	404.3	368.6	338	309.3	264.9
	493	406.8	386.4	351.9	321.3	293	254.1
	494	390.4	368	337	303.8	278.3	239.3
	495	370.4	354.2	320.1	292	266.9	228.9
	496	355.4	335.9	308.2	276.9	254.4	218.4
	497	337.2	321.6	293.2	265.2	246.1	209.7
	498	322	306.1	277.6	252.9	234.2	200
	499	309.2	291.3	267.1	243.6	219.8	190.4
	500	294.2	278.9	253.3	229.9	211.8	181.9
	501	281.6	265.4	242.2	223.8	202	170.9
	502	269.7	251.3	229.2	211.6	191.2	163.1
	503	255.3	242.3	218.1	199.6	182	157.4
	504	245.7	230	208	189.1	175.4	149.3
	505	232.6	218.7	200.4	180.8	167.9	141.3
	506	223.7	209.7	189.6	172.7	159.6	133.6
	507	210.8	202.3	180.8	164.6	151.6	129.7
	508	200.5	192	172.6	157.4	144.3	123.5
	509	193.7	182.8	164.3	150	137.2	117.1
	510	181.9	170.2	156.9	142.7	130.4	112.5
	511	172.7	164.2	149.1	135.7	124	105.6
	512	165.5	154.4	142	129.6	117.2	101
	513	156	147.8	134.9	122.1	111.9	95.96
	514	148	140	128.4	115.7	106.2	91.67
	515	140.7	132.8	121.1	110.1	99.11	86.93
	516	133.4	126.8	115.1	104.3	94.41	81.51
	517	127.1	119.8	108.4	99.25	90.01	75.92
	518	119	113.4	103.7	93.5	85.19	73.31
	519	113.9	109.5	99.08	88.22	81.54	69.14
	520	110	104.3	93.62	84.14	77.08	66.66
	521	104.8	97.36	88.96	79.7	72.48	62.77
	522	98.75	92.47	82.79	75.15	69.39	58.35
	523	92.16	87.22	78.48	71.96	66	56.16
	524	89.02	84.1	75.69	68.98	61.27	53.55
	525	84.49	79.2	71.08	64.38	59.13	50.43
	526	79.92	75.39	68.52	61.91	57.19	48.45
	527	75.14	72.42	64.76	58.77	54.25	45.47
	528	72.45	69.34	61.88	56.71	51.26	43.95
	529	68.89	64.63	59.25	54.02	49.51	42.17
	530	66.04	62.15	55.82	50.45	46.87	39.46
	531	62.08	59.76	52.67	49.58	44.55	38.33
	532	60.64	56.14	51.64	46.71	43.1	36.15
	533	57.75	54.39	48.59	45.2	40.5	35.13
	534	56.05	51.44	46.13	42.93	38.31	32.76
	535	52.5	49.56	44.43	40.42	36.71	31.56
	536	50.79	47.84	42.46	39.36	34.88	30.03
	537	48.48	44.78	40.65	36.64	33.1	28.61
	538	46.63	43.1	38.41	34.62	31.69	27.29
	539	43.52	40.95	37.64	33.18	30.54	26.48
	540	41.87	39.66	35.11	32	28.65	24.37
	541	40.69	38.06	33.68	30.87	27.42	24.63
	542	38.79	35.61	33.14	29.6	26	22.79
	543	36.65	33.86	30.47	27.89	25.35	21.76
	544	35.14	33.35	29.73	27.22	24.47	20.8
	545	32.85	31.52	27.65	25.69	23.17	20.03
	546	32.74	30.31	26.71	24.33	21.98	19.54
	547	30.97	28.02	25.66	23.58	21.07	17.88
	548	29.77	27.55	24.31	22.41	19.35	16.76
	549	28.64	26.61	24.03	21.43	19.13	16.37
	550	27.5	25.34	22.45	20.37	18.23	16.02
	551	26.28	24.18	21.26	19.2	17.45	15.17
	552	25.4	22.97	20.53	18.1	16.89	14.36
	553	24.15	21.51	19.29	17.98	16.21	13.41
	554	22.27	20.97	18.22	17.15	15.37	12.62
	555	21.84	20.25	17.7	16.23	14.93	12.26
	556	20.38	18.95	16.91	14.91	14.25	11.7
	557	19.96	17.69	15.94	15.26	13.54	10.82
	558	18.49	17.36	15.02	14.21	12.87	10.92
	559	18.37	16.52	14.69	13.77	12.12	9.975
	560	17.19	15.95	13.76	12.47	11.44	9.724
	561	16.46	15.51	13.44	12.26	10.5	9.036
	562	15.99	14.21	12.39	11.7	9.641	8.168
	563	14.95	13.47	11.85	10.95	9.532	7.998
	564	14.02	12.94	11.24	10.5	9.12	7.76
	565	13.23	11.77	10.58	9.904	8.625	7.443
	566	12.84	11.78	10.24	9.094	8.24	6.696
	567	11.85	10.81	9.802	8.589	7.649	6.385
	568	11.29	10.23	9.234	8.013	7.064	6.182
	569	11.11	9.635	8.653	7.838	7.097	5.809
	570	10.48	9.26	7.75	7.281	6.426	5.368
	571	9.857	8.911	7.516	6.976	6.189	4.881
	572	9.143	8.425	7.362	6.539	5.7	4.786
	573	8.471	8.102	6.764	6.282	5.383	4.798
	574	8.48	7.435	6.21	5.833	5.01	4.37
	575	8.161	7.028	5.891	5.728	4.747	4.246
	576	7.604	6.602	5.866	5.287	4.549	3.662
	577	7.452	6.876	6.023	5.066	4.428	3.589
	578	7.151	6.238	5.223	4.555	3.936	3.509
	579	6.673	5.749	5.051	4.284	4.064	3.313
	580	6.392	5.36	4.708	4.155	3.652	2.93
	581	5.776	5.076	4.182	4.041	3.463	2.828
	582	5.341	4.839	4.152	3.797	3.326	2.807
	583	5.3	4.564	3.872	3.538	3.073	2.596
	584	4.904	4.489	3.69	3.645	2.935	2.451
	585	4.737	4.102	3.733	3.287	2.887	2.305
	586	4.339	3.652	3.228	2.962	2.651	2.331
	587	4.353	3.929	3.229	2.998	2.556	2.397
	588	4.178	3.455	3.247	2.681	2.361	2.067
	589	3.66	3.306	3.023	2.698	2.374	1.785
	590	3.827	3.37	2.885	2.458	2.039	1.791
	591	3.409	3.101	2.692	2.625	2.112	1.702
	592	3.305	3.117	2.607	2.332	1.842	1.704
	593	3.043	2.961	2.572	2.299	1.81	1.49
	594	3.015	2.539	2.38	2.283	1.877	1.359
	595	3.214	2.509	2.304	2.111	1.582	1.351
	596	3.059	2.559	2.126	1.997	1.701	1.512
	597	2.815	2.27	1.968	1.695	1.536	1.44
	598	2.815	2.227	1.874	1.623	1.436	1.08
	599	2.651	2.189	1.868	1.734	1.32	0.955
	600	2.692	2.131	1.783	1.766	1.304	1.07
	601	2.14	2.161	1.817	1.581	1.145	1.031
	602	2.157	1.895	1.484	1.397	1.219	0.928
	603	2.368	1.899	1.644	1.372	1.098	0.97
	604	2.173	1.714	1.558	1.3	1.149	0.901
	605	2.157	1.689	1.506	1.406	1.071	0.88
	606	1.896	1.781	1.413	1.314	1.228	0.89
	607	2.01	1.801	1.344	1.209	1.087	0.669
	608	1.999	1.733	1.176	1.362	0.935	0.74
	609	1.932	1.708	1.323	1.242	1.047	0.595
	610	1.85	1.421	1.399	1.11	0.89	0.55
	611	1.703	1.286	1.295	1.019	0.659	0.603
	612	1.591	1.293	1.154	1.053	0.756	0.667
	613	1.467	1.111	1.089	1.03	0.786	0.576
	614	1.553	1.306	1.239	0.924	0.771	0.556
	615	1.587	1.186	1.081	0.858	0.67	0.476
	616	1.441	1.192	0.938	0.88	0.857	0.357
	617	1.59	1.258	0.945	0.851	0.931	0.599
	618	1.407	1.101	0.918	0.858	0.686	0.307
	619	1.368	1.016	0.878	0.895	0.55	0.483
	620	1.273	1.102	1.101	0.791	0.694	0.42
	621	1.414	1.031	0.917	0.772	0.683	0.507
	622	1.224	0.953	0.823	0.761	0.668	0.386
	623	1.046	1.022	0.759	0.724	0.621	0.397
	624	1.219	1.076	0.806	0.571	0.488	0.518
	625	1.001	1.046	0.866	0.767	0.442	0.408
	626	1.102	0.978	0.816	0.671	0.428	0.204
	627	0.987	0.906	0.753	0.631	0.48	0.287
	628	0.984	0.94	0.766	0.614	0.556	0.388
	629	0.912	0.758	0.681	0.607	0.625	0.34
	630	1.003	0.761	0.662	0.621	0.529	0.368
	631	1.03	0.784	0.714	0.638	0.425	0.363
	632	0.857	0.668	0.705	0.491	0.56	0.217
	633	1.036	0.768	0.731	0.575	0.512	0.305
	634	0.85	0.723	0.672	0.525	0.424	0.294
	635	0.835	0.628	0.673	0.551	0.462	0.359
	636	0.844	0.766	0.68	0.586	0.503	0.285
	637	0.806	0.697	0.664	0.614	0.409	0.17
	638	0.806	0.656	0.627	0.62	0.438	0.225
	639	0.885	0.656	0.509	0.514	0.5	0.151
	640	0.913	0.625	0.594	0.608	0.366	0.334
	641	0.8	0.793	0.64	0.421	0.44	0.343
	642	0.833	0.632	0.576	0.426	0.407	0.305
	643	0.785	0.529	0.545	0.501	0.434	0.279
	644	0.748	0.547	0.647	0.465	0.484	0.16
	645	0.559	0.713	0.507	0.498	0.412	0.318
	646	0.608	0.565	0.625	0.474	0.457	0.27
	647	0.64	0.655	0.546	0.552	0.44	0.32
	648	0.691	0.612	0.596	0.538	0.355	0.16
	649	0.741	0.633	0.573	0.496	0.369	0.252
	650	0.787	0.665	0.597	0.424	0.362	0.255
	651	0.724	0.489	0.586	0.381	0.425	0.22
	652	0.666	0.663	0.482	0.464	0.424	0.276
	653	0.67	0.674	0.598	0.411	0.482	0.253
	654	0.512	0.508	0.589	0.408	0.321	0.182
	655	0.554	0.637	0.529	0.36	0.506	0.293
	656	0.587	0.512	0.514	0.312	0.43	0.224
	657	0.493	0.53	0.568	0.44	0.37	0.212
	658	0.61	0.649	0.66	0.533	0.364	0.227
	659	0.384	0.486	0.477	0.381	0.351	0.187
	660	0.578	0.581	0.401	0.526	0.442	0.259
	661	0.565	0.518	0.424	0.439	0.315	0.16
	662	0.539	0.604	0.501	0.457	0.325	0.226
	663	0.553	0.634	0.646	0.511	0.372	0.249
	664	0.481	0.678	0.473	0.433	0.379	0.083
	665	0.621	0.65	0.711	0.406	0.281	0.236
	666	0.555	0.796	0.645	0.461	0.434	0.214
	667	0.571	0.49	0.599	0.444	0.235	0.108
	668	0.554	0.665	0.573	0.347	0.4	0.224
	669	0.473	0.43	0.565	0.419	0.347	0.17
	670	0.461	0.575	0.562	0.511	0.442	0.23
	671	0.53	0.586	0.579	0.558	0.307	0.252
	672	0.49	0.577	0.422	0.549	0.29	0.197
	673	0.44	0.638	0.531	0.536	0.253	0.176
	674	0.401	0.627	0.516	0.606	0.377	0.27
	675	0.449	0.669	0.453	0.503	0.267	0.245
	676	0.5	0.68	0.471	0.507	0.329	0.217
	677	0.494	0.617	0.401	0.395	0.307	0.158
	678	0.528	0.548	0.487	0.487	0.351	0.213
	679	0.523	0.569	0.367	0.371	0.253	0.21
	680	0.574	0.552	0.381	0.42	0.264	0.192
	681	0.539	0.573	0.451	0.439	0.286	0.206
	682	0.476	0.574	0.378	0.475	0.297	0.314
	683	0.41	0.479	0.408	0.437	0.301	0.223
	684	0.529	0.424	0.462	0.533	0.315	0.298
	685	0.412	0.416	0.448	0.496	0.229	0.206
	686	0.428	0.452	0.471	0.467	0.276	0.214
	687	0.378	0.456	0.352	0.418	0.315	0.168
	688	0.401	0.628	0.462	0.627	0.311	0.27
	689	0.496	0.573	0.439	0.458	0.272	0.25
	690	0.5	0.613	0.315	0.44	0.427	0.138
	691	0.569	0.601	0.374	0.464	0.193	0.108
	692	0.493	0.686	0.403	0.516	0.281	0.162
	693	0.619	0.598	0.549	0.481	0.33	0.158
	694	0.573	0.488	0.51	0.52	0.21	0.203
	695	0.535	0.574	0.424	0.451	0.193	0.085
	696	0.523	0.591	0.523	0.5	0.299	0.183
	697	0.462	0.463	0.412	0.4	0.251	0.143
	698	0.535	0.545	0.503	0.442	0.32	0.224
	699	0.462	0.582	0.487	0.415	0.302	0.17
	700	0.641	0.654	0.472	0.359	0.277	0.231

## Sheet: Fig. 5c
		wavenumber	compound 2	polymer 5	polymer 8
		3996.29	0.77417	0.98737	0.98969
		3994.37	0.77417	0.98748	0.98968
		3992.44	0.77426	0.98754	0.98967
		3990.51	0.77438	0.98747	0.98962
		3988.58	0.77436	0.98737	0.98956
		3986.65	0.77429	0.98737	0.98956
		3984.72	0.77426	0.98737	0.98967
		3982.79	0.77421	0.98729	0.98986
		3980.87	0.77413	0.98722	0.99002
		3978.94	0.77416	0.98712	0.99011
		3977.01	0.77427	0.98708	0.99013
		3975.08	0.77425	0.98722	0.99014
		3973.15	0.77418	0.98735	0.99019
		3971.22	0.77421	0.98731	0.99022
		3969.29	0.77425	0.98724	0.99012
		3967.36	0.77426	0.98723	0.98997
		3965.44	0.77436	0.98721	0.98994
		3963.51	0.7745	0.98719	0.99004
		3961.58	0.77456	0.98723	0.99022
		3959.65	0.77457	0.98727	0.99037
		3957.72	0.77452	0.98731	0.99041
		3955.79	0.77451	0.98739	0.99039
		3953.86	0.77464	0.98746	0.99042
		3951.93	0.7748	0.98748	0.99047
		3950.01	0.77477	0.9874	0.9904
		3948.08	0.77461	0.98729	0.99027
		3946.15	0.77475	0.98726	0.99023
		3944.22	0.7749	0.98727	0.99026
		3942.29	0.77457	0.98723	0.99031
		3940.36	0.7743	0.98725	0.99033
		3938.43	0.77448	0.98733	0.99025
		3936.5	0.7749	0.98739	0.99018
		3934.58	0.77522	0.98742	0.99023
		3932.65	0.77502	0.98748	0.99021
		3930.72	0.77455	0.98749	0.99003
		3928.79	0.77461	0.98741	0.98994
		3926.86	0.77507	0.98731	0.99008
		3924.93	0.77517	0.98725	0.99029
		3923	0.77505	0.98725	0.99034
		3921.07	0.77517	0.98738	0.9903
		3919.15	0.77507	0.98756	0.99028
		3917.22	0.77443	0.98761	0.99017
		3915.29	0.77409	0.9876	0.99002
		3913.36	0.7744	0.9876	0.98995
		3911.43	0.7748	0.98756	0.98995
		3909.5	0.77525	0.98751	0.99003
		3907.57	0.77606	0.98747	0.99026
		3905.65	0.77654	0.98749	0.99056
		3903.72	0.77596	0.98756	0.99074
		3901.79	0.7751	0.98755	0.9907
		3899.86	0.77435	0.98733	0.99051
		3897.93	0.7739	0.98714	0.99038
		3896	0.77446	0.9872	0.99044
		3894.07	0.77545	0.98738	0.99054
		3892.14	0.77523	0.98744	0.99047
		3890.22	0.77461	0.98736	0.99029
		3888.29	0.7753	0.9874	0.99028
		3886.36	0.77569	0.98762	0.99045
		3884.43	0.77513	0.98777	0.99065
		3882.5	0.77513	0.98772	0.9909
		3880.57	0.77471	0.98758	0.99093
		3878.64	0.77434	0.98753	0.99055
		3876.71	0.77522	0.98757	0.99026
		3874.79	0.77606	0.98756	0.99033
		3872.86	0.77644	0.98761	0.99062
		3870.93	0.77617	0.98781	0.99087
		3869	0.77534	0.98795	0.99089
		3867.07	0.77568	0.9879	0.9909
		3865.14	0.77607	0.98779	0.99107
		3863.21	0.77519	0.98765	0.99108
		3861.28	0.77483	0.98755	0.99085
		3859.36	0.77588	0.98759	0.99076
		3857.43	0.77783	0.98776	0.99092
		3855.5	0.77916	0.98799	0.99133
		3853.57	0.77653	0.98814	0.99165
		3851.64	0.77335	0.98796	0.99121
		3849.71	0.77378	0.98772	0.9907
		3847.78	0.77535	0.98765	0.99062
		3845.86	0.77651	0.98773	0.99086
		3843.93	0.77696	0.98779	0.99108
		3842	0.7773	0.9878	0.99119
		3840.07	0.77751	0.98789	0.9913
		3838.14	0.77658	0.98803	0.99129
		3836.21	0.77558	0.988	0.99117
		3834.28	0.77547	0.98785	0.99097
		3832.35	0.77532	0.98774	0.99066
		3830.43	0.77516	0.98775	0.99041
		3828.5	0.77541	0.98784	0.99043
		3826.57	0.77579	0.98788	0.99064
		3824.64	0.77672	0.98797	0.9909
		3822.71	0.77732	0.98812	0.9911
		3820.78	0.77582	0.98812	0.99104
		3818.85	0.77484	0.9879	0.99082
		3816.92	0.77435	0.98766	0.9908
		3815	0.77284	0.9875	0.99083
		3813.07	0.77249	0.98748	0.99075
		3811.14	0.77342	0.98744	0.99071
		3809.21	0.77406	0.98735	0.99076
		3807.28	0.77336	0.98731	0.99086
		3805.35	0.77302	0.98735	0.99106
		3803.42	0.77356	0.98742	0.99129
		3801.49	0.77237	0.98757	0.99125
		3799.57	0.77118	0.98781	0.99099
		3797.64	0.77146	0.98797	0.99086
		3795.71	0.77131	0.9879	0.99078
		3793.78	0.77126	0.9877	0.99062
		3791.85	0.77192	0.98756	0.99055
		3789.92	0.77269	0.98755	0.99061
		3787.99	0.77341	0.98763	0.99066
		3786.06	0.77392	0.98778	0.9907
		3784.14	0.77437	0.98793	0.99073
		3782.21	0.77518	0.98797	0.99073
		3780.28	0.7755	0.98788	0.99082
		3778.35	0.77497	0.98778	0.9908
		3776.42	0.77496	0.98773	0.99062
		3774.49	0.77582	0.98767	0.99058
		3772.56	0.77679	0.98765	0.99073
		3770.64	0.77684	0.98776	0.99088
		3768.71	0.77622	0.98785	0.99094
		3766.78	0.77591	0.98782	0.99102
		3764.85	0.77581	0.98778	0.99108
		3762.92	0.77634	0.98775	0.99112
		3760.99	0.77709	0.98781	0.99124
		3759.06	0.77682	0.98795	0.99132
		3757.13	0.77662	0.98799	0.99131
		3755.21	0.77777	0.98803	0.99144
		3753.28	0.77909	0.98822	0.99184
		3751.35	0.77817	0.98834	0.99225
		3749.42	0.77633	0.98819	0.9922
		3747.49	0.77688	0.98817	0.99207
		3745.56	0.77719	0.98834	0.99198
		3743.63	0.77552	0.98844	0.99165
		3741.7	0.77558	0.98846	0.99137
		3739.78	0.77745	0.98862	0.99148
		3737.85	0.77885	0.98881	0.99191
		3735.92	0.77835	0.98868	0.99227
		3733.99	0.77666	0.98839	0.99207
		3732.06	0.77578	0.98835	0.99155
		3730.13	0.77625	0.98836	0.99121
		3728.2	0.77726	0.98828	0.99117
		3726.27	0.77775	0.9882	0.99124
		3724.35	0.77762	0.98818	0.99127
		3722.42	0.77726	0.98813	0.99134
		3720.49	0.77678	0.98814	0.99141
		3718.56	0.77673	0.98829	0.99137
		3716.63	0.77751	0.98845	0.99132
		3714.7	0.77888	0.98863	0.99149
		3712.77	0.77935	0.98877	0.9919
		3710.85	0.77774	0.98859	0.99204
		3708.92	0.7765	0.98826	0.9917
		3706.99	0.77686	0.98816	0.99145
		3705.06	0.77783	0.98835	0.99147
		3703.13	0.77812	0.98876	0.99151
		3701.2	0.77737	0.98917	0.99134
		3699.27	0.77693	0.98942	0.99123
		3697.34	0.77712	0.98966	0.99141
		3695.42	0.77758	0.98996	0.99172
		3693.49	0.77842	0.99026	0.99207
		3691.56	0.779	0.9904	0.99247
		3689.63	0.77788	0.99036	0.99262
		3687.7	0.77628	0.99046	0.9922
		3685.77	0.77635	0.99067	0.99169
		3683.84	0.77731	0.99072	0.99144
		3681.91	0.77817	0.99056	0.99145
		3679.99	0.77909	0.9905	0.99165
		3678.06	0.78011	0.9908	0.99197
		3676.13	0.77923	0.99106	0.99234
		3674.2	0.77742	0.9908	0.99236
		3672.27	0.77775	0.99056	0.99212
		3670.34	0.77747	0.9905	0.99189
		3668.41	0.77594	0.99042	0.99172
		3666.48	0.77578	0.9904	0.99158
		3664.56	0.77632	0.99049	0.9914
		3662.63	0.77656	0.99048	0.99122
		3660.7	0.77676	0.99031	0.99108
		3658.77	0.77702	0.99014	0.99091
		3656.84	0.77651	0.98996	0.99077
		3654.91	0.77621	0.9897	0.99083
		3652.98	0.77761	0.98957	0.99097
		3651.06	0.7788	0.98959	0.99107
		3649.13	0.77706	0.9894	0.9909
		3647.2	0.77504	0.98897	0.99038
		3645.27	0.77528	0.98875	0.98999
		3643.34	0.77632	0.98863	0.98992
		3641.41	0.77694	0.98844	0.99003
		3639.48	0.77708	0.98826	0.99007
		3637.55	0.77732	0.98817	0.98995
		3635.63	0.77769	0.9881	0.9898
		3633.7	0.77818	0.9881	0.98979
		3631.77	0.77899	0.98821	0.99003
		3629.84	0.77855	0.98823	0.99033
		3627.91	0.77651	0.98804	0.99033
		3625.98	0.7764	0.98789	0.99014
		3624.05	0.77772	0.98786	0.98996
		3622.12	0.77886	0.98786	0.98989
		3620.2	0.77887	0.98785	0.98996
		3618.27	0.77788	0.98782	0.99
		3616.34	0.77772	0.98785	0.98995
		3614.41	0.77815	0.98795	0.98993
		3612.48	0.77821	0.98798	0.98992
		3610.55	0.77813	0.98786	0.98986
		3608.62	0.77768	0.98763	0.98976
		3606.69	0.77705	0.98747	0.98952
		3604.77	0.77722	0.9875	0.9893
		3602.84	0.77774	0.98761	0.98931
		3600.91	0.77776	0.98762	0.98949
		3598.98	0.77768	0.98752	0.98959
		3597.05	0.77787	0.98739	0.98947
		3595.12	0.77778	0.98733	0.9893
		3593.19	0.77764	0.98743	0.98923
		3591.26	0.77812	0.98757	0.9893
		3589.34	0.7785	0.98756	0.98944
		3587.41	0.7777	0.98739	0.98934
		3585.48	0.7769	0.9873	0.98908
		3583.55	0.77712	0.98733	0.98898
		3581.62	0.77746	0.98731	0.98888
		3579.69	0.77744	0.98721	0.98866
		3577.76	0.77717	0.98705	0.9885
		3575.84	0.77688	0.98689	0.98849
		3573.91	0.77686	0.98687	0.9885
		3571.98	0.77746	0.98703	0.9885
		3570.05	0.7783	0.98717	0.9886
		3568.12	0.77807	0.98717	0.98875
		3566.19	0.77672	0.98707	0.98864
		3564.26	0.77625	0.98695	0.98835
		3562.33	0.77659	0.98685	0.9882
		3560.41	0.77669	0.98677	0.98812
		3558.48	0.77658	0.98666	0.98788
		3556.55	0.77664	0.98662	0.98758
		3554.62	0.77674	0.98672	0.98739
		3552.69	0.77661	0.98684	0.98736
		3550.76	0.77657	0.98687	0.9874
		3548.83	0.77684	0.98685	0.98748
		3546.9	0.77678	0.98667	0.98758
		3544.98	0.77623	0.98639	0.98756
		3543.05	0.77586	0.98625	0.98731
		3541.12	0.77584	0.98623	0.98697
		3539.19	0.77593	0.98622	0.98677
		3537.26	0.77592	0.98625	0.98671
		3535.33	0.77581	0.98618	0.9867
		3533.4	0.7758	0.98605	0.98669
		3531.47	0.7759	0.98602	0.98666
		3529.55	0.77588	0.98601	0.98654
		3527.62	0.77572	0.98589	0.9864
		3525.69	0.77557	0.98577	0.98638
		3523.76	0.77539	0.98579	0.98629
		3521.83	0.77523	0.98586	0.98587
		3519.9	0.77517	0.98584	0.98541
		3517.97	0.77504	0.98568	0.98516
		3516.05	0.77487	0.98546	0.985
		3514.12	0.77485	0.98523	0.98479
		3512.19	0.77486	0.98507	0.98452
		3510.26	0.77463	0.98501	0.98423
		3508.33	0.77432	0.9849	0.98397
		3506.4	0.77436	0.98471	0.9838
		3504.47	0.77449	0.98467	0.98366
		3502.54	0.77417	0.98476	0.98342
		3500.62	0.77365	0.98469	0.98316
		3498.69	0.77338	0.98442	0.98304
		3496.76	0.77329	0.98416	0.98296
		3494.83	0.77328	0.984	0.98279
		3492.9	0.77332	0.98383	0.98249
		3490.97	0.77334	0.98359	0.98206
		3489.04	0.77322	0.98333	0.98165
		3487.11	0.773	0.98309	0.98138
		3485.19	0.77293	0.98297	0.98118
		3483.26	0.77298	0.98303	0.98098
		3481.33	0.77296	0.98316	0.98081
		3479.4	0.77298	0.98319	0.98057
		3477.47	0.77308	0.98303	0.98022
		3475.54	0.7731	0.98281	0.97989
		3473.61	0.77298	0.98264	0.97958
		3471.68	0.77292	0.98246	0.97931
		3469.76	0.77301	0.98228	0.97911
		3467.83	0.77306	0.98217	0.97886
		3465.9	0.77293	0.98209	0.97859
		3463.97	0.77282	0.98202	0.97841
		3462.04	0.77279	0.98195	0.97828
		3460.11	0.7727	0.98178	0.9781
		3458.18	0.77257	0.98154	0.97778
		3456.25	0.77256	0.98137	0.97743
		3454.33	0.77274	0.9813	0.97726
		3452.4	0.77301	0.9813	0.97723
		3450.47	0.77328	0.98121	0.97711
		3448.54	0.77333	0.98092	0.97685
		3446.61	0.77309	0.98067	0.97655
		3444.68	0.77288	0.98062	0.97623
		3442.75	0.77283	0.98059	0.97588
		3440.83	0.77279	0.98048	0.97561
		3438.9	0.77288	0.98038	0.97553
		3436.97	0.77304	0.98032	0.97549
		3435.04	0.77311	0.98028	0.97527
		3433.11	0.77308	0.98026	0.97499
		3431.18	0.77297	0.98022	0.97483
		3429.25	0.7728	0.98011	0.97464
		3427.32	0.77265	0.98001	0.97432
		3425.4	0.77259	0.97993	0.97401
		3423.47	0.77265	0.97986	0.97368
		3421.54	0.7727	0.97977	0.97323
		3419.61	0.77262	0.97963	0.97281
		3417.68	0.77249	0.9795	0.9726
		3415.75	0.77236	0.97944	0.97253
		3413.82	0.77225	0.9794	0.97246
		3411.89	0.77219	0.97933	0.97224
		3409.97	0.77211	0.97919	0.97191
		3408.04	0.77193	0.979	0.97161
		3406.11	0.77175	0.97884	0.97138
		3404.18	0.77166	0.97871	0.97116
		3402.25	0.77157	0.97855	0.97078
		3400.32	0.77134	0.97831	0.97017
		3398.39	0.77094	0.97796	0.9695
		3396.46	0.77051	0.97765	0.96888
		3394.54	0.77019	0.97752	0.96827
		3392.61	0.76982	0.97739	0.9675
		3390.68	0.76931	0.97705	0.96647
		3388.75	0.76887	0.97656	0.96529
		3386.82	0.76853	0.97611	0.96412
		3384.89	0.76817	0.97567	0.96291
		3382.96	0.76781	0.97516	0.96154
		3381.04	0.76744	0.97459	0.95998
		3379.11	0.76692	0.97393	0.95827
		3377.18	0.76622	0.97316	0.95647
		3375.25	0.76547	0.97233	0.95467
		3373.32	0.76488	0.97157	0.95283
		3371.39	0.76434	0.97101	0.95095
		3369.46	0.76364	0.97056	0.9491
		3367.53	0.76278	0.97001	0.94728
		3365.61	0.76191	0.96934	0.9455
		3363.68	0.76113	0.96876	0.94404
		3361.75	0.76059	0.96839	0.94312
		3359.82	0.76031	0.96827	0.94254
		3357.89	0.76016	0.96835	0.94225
		3355.96	0.76007	0.96844	0.94249
		3354.03	0.76026	0.96855	0.94334
		3352.1	0.76075	0.96882	0.94452
		3350.18	0.76124	0.96919	0.9457
		3348.25	0.76165	0.9696	0.9468
		3346.32	0.76221	0.97013	0.94804
		3344.39	0.7629	0.97076	0.94956
		3342.46	0.76358	0.9714	0.95125
		3340.53	0.76423	0.97191	0.95297
		3338.6	0.76476	0.97229	0.95447
		3336.67	0.76519	0.97261	0.95559
		3334.75	0.7656	0.97287	0.95646
		3332.82	0.76601	0.9731	0.95731
		3330.89	0.76644	0.97337	0.95825
		3328.96	0.76686	0.9737	0.95922
		3327.03	0.76723	0.97403	0.96015
		3325.1	0.76747	0.97414	0.9609
		3323.17	0.76761	0.97402	0.96137
		3321.24	0.76774	0.97398	0.96162
		3319.32	0.76787	0.97416	0.96196
		3317.39	0.76799	0.97433	0.96248
		3315.46	0.7681	0.97438	0.96291
		3313.53	0.76823	0.97444	0.96315
		3311.6	0.76848	0.97464	0.96343
		3309.67	0.76877	0.97497	0.9639
		3307.74	0.76897	0.97519	0.96447
		3305.82	0.76906	0.97522	0.96486
		3303.89	0.76918	0.97521	0.96491
		3301.96	0.76936	0.97523	0.96488
		3300.03	0.76956	0.97523	0.96509
		3298.1	0.76976	0.97521	0.96556
		3296.17	0.77005	0.97534	0.96606
		3294.24	0.77033	0.97559	0.96643
		3292.31	0.77048	0.97572	0.96663
		3290.39	0.77054	0.97569	0.96673
		3288.46	0.77051	0.97569	0.96685
		3286.53	0.77041	0.97575	0.96702
		3284.6	0.77035	0.97581	0.96725
		3282.67	0.77044	0.97592	0.96751
		3280.74	0.77065	0.97604	0.96777
		3278.81	0.77089	0.97611	0.96802
		3276.88	0.77113	0.97613	0.9683
		3274.96	0.77138	0.97611	0.96854
		3273.03	0.77149	0.97616	0.96875
		3271.1	0.77149	0.97619	0.96886
		3269.17	0.77149	0.9761	0.9687
		3267.24	0.77146	0.97599	0.96842
		3265.31	0.77137	0.97591	0.96825
		3263.38	0.77132	0.97585	0.9682
		3261.45	0.77137	0.97581	0.9682
		3259.53	0.77146	0.97581	0.96823
		3257.6	0.77154	0.97591	0.96832
		3255.67	0.77154	0.97601	0.96843
		3253.74	0.77154	0.97599	0.96839
		3251.81	0.77167	0.9759	0.96836
		3249.88	0.77193	0.97591	0.96852
		3247.95	0.77211	0.976	0.96868
		3246.03	0.77199	0.97599	0.96861
		3244.1	0.7717	0.97586	0.96841
		3242.17	0.7716	0.97564	0.96822
		3240.24	0.77166	0.97542	0.96812
		3238.31	0.77169	0.97532	0.96809
		3236.38	0.77172	0.97532	0.96797
		3234.45	0.77175	0.97525	0.96768
		3232.52	0.77165	0.97498	0.9672
		3230.6	0.77152	0.97458	0.96668
		3228.67	0.77137	0.9743	0.96626
		3226.74	0.77114	0.97421	0.96581
		3224.81	0.77097	0.97409	0.96523
		3222.88	0.7709	0.97387	0.96469
		3220.95	0.77073	0.97367	0.96424
		3219.02	0.77037	0.97347	0.96376
		3217.09	0.77004	0.97324	0.96318
		3215.17	0.76976	0.97299	0.96253
		3213.24	0.76941	0.97273	0.96187
		3211.31	0.76905	0.97246	0.96131
		3209.38	0.76864	0.97217	0.96078
		3207.45	0.76815	0.97189	0.96016
		3205.52	0.76766	0.97169	0.95961
		3203.59	0.76718	0.97152	0.95923
		3201.66	0.76669	0.97129	0.95879
		3199.74	0.76614	0.97104	0.95817
		3197.81	0.76551	0.97094	0.9576
		3195.88	0.76506	0.97099	0.9572
		3193.95	0.76484	0.97097	0.95688
		3192.02	0.76462	0.97079	0.95658
		3190.09	0.76422	0.97061	0.95632
		3188.16	0.76367	0.97051	0.95617
		3186.24	0.76306	0.97049	0.95619
		3184.31	0.76247	0.97065	0.95632
		3182.38	0.76189	0.9709	0.95653
		3180.45	0.76138	0.971	0.95687
		3178.52	0.76097	0.97111	0.95736
		3176.59	0.76074	0.97144	0.95795
		3174.66	0.76074	0.97184	0.95864
		3172.73	0.76101	0.97213	0.95948
		3170.81	0.7615	0.97242	0.96042
		3168.88	0.76212	0.97286	0.9614
		3166.95	0.76281	0.9734	0.96238
		3165.02	0.76355	0.97386	0.96337
		3163.09	0.7642	0.97429	0.96438
		3161.16	0.76477	0.97473	0.96541
		3159.23	0.76546	0.97514	0.96649
		3157.3	0.7664	0.97558	0.96759
		3155.38	0.76754	0.97614	0.96864
		3153.45	0.76846	0.97666	0.96958
		3151.52	0.76868	0.97698	0.97026
		3149.59	0.76845	0.97715	0.97067
		3147.66	0.76838	0.97731	0.97108
		3145.73	0.76859	0.97747	0.9716
		3143.8	0.76902	0.97769	0.97216
		3141.87	0.7697	0.97797	0.97273
		3139.95	0.77028	0.97825	0.97326
		3138.02	0.77035	0.9785	0.97363
		3136.09	0.77008	0.97866	0.97392
		3134.16	0.76994	0.97879	0.97434
		3132.23	0.77003	0.979	0.9749
		3130.3	0.77008	0.97922	0.97537
		3128.37	0.76989	0.9793	0.97561
		3126.44	0.76969	0.97933	0.97572
		3124.52	0.76982	0.97938	0.97585
		3122.59	0.77031	0.97949	0.97608
		3120.66	0.7709	0.97972	0.97631
		3118.73	0.7713	0.97999	0.97649
		3116.8	0.77135	0.98019	0.97668
		3114.87	0.77098	0.98024	0.97688
		3112.94	0.77047	0.98015	0.97706
		3111.02	0.77028	0.98011	0.97722
		3109.09	0.77026	0.9802	0.97732
		3107.16	0.76991	0.98028	0.97732
		3105.23	0.76943	0.98026	0.97727
		3103.3	0.76928	0.98028	0.97727
		3101.37	0.76929	0.9804	0.97731
		3099.44	0.76909	0.98042	0.97731
		3097.51	0.76865	0.9803	0.97721
		3095.59	0.76814	0.9802	0.97709
		3093.66	0.76779	0.98021	0.9771
		3091.73	0.76756	0.9803	0.97725
		3089.8	0.76723	0.9804	0.97733
		3087.87	0.76691	0.9804	0.97723
		3085.94	0.76679	0.98033	0.97705
		3084.01	0.76664	0.9803	0.97692
		3082.08	0.76632	0.98032	0.97683
		3080.16	0.76578	0.98025	0.97672
		3078.23	0.76468	0.98007	0.97653
		3076.3	0.76299	0.97983	0.97629
		3074.37	0.76136	0.97964	0.97608
		3072.44	0.76049	0.97958	0.976
		3070.51	0.76074	0.97961	0.97609
		3068.58	0.7617	0.97962	0.97627
		3066.65	0.76234	0.97959	0.97637
		3064.73	0.76191	0.97954	0.97632
		3062.8	0.7605	0.97938	0.97623
		3060.87	0.75871	0.97911	0.97612
		3058.94	0.75712	0.97882	0.97594
		3057.01	0.75602	0.97865	0.97577
		3055.08	0.75546	0.97865	0.97569
		3053.15	0.75535	0.97873	0.97569
		3051.23	0.75539	0.97879	0.97561
		3049.3	0.75527	0.97882	0.97543
		3047.37	0.75489	0.97888	0.97538
		3045.44	0.75409	0.97888	0.97543
		3043.51	0.75266	0.97868	0.97542
		3041.58	0.7507	0.97839	0.97527
		3039.65	0.7487	0.97812	0.97501
		3037.72	0.74706	0.97787	0.97474
		3035.8	0.74584	0.9777	0.97456
		3033.87	0.74494	0.97764	0.97436
		3031.94	0.74465	0.97771	0.97407
		3030.01	0.74531	0.97786	0.97382
		3028.08	0.7466	0.97798	0.9736
		3026.15	0.74771	0.97808	0.97332
		3024.22	0.74838	0.97822	0.97291
		3022.29	0.74926	0.97838	0.97239
		3020.37	0.75084	0.97855	0.97187
		3018.44	0.75281	0.97872	0.97133
		3016.51	0.75476	0.97883	0.97064
		3014.58	0.75643	0.97875	0.96976
		3012.65	0.75762	0.97845	0.96869
		3010.72	0.7582	0.978	0.96744
		3008.79	0.75842	0.97756	0.96619
		3006.86	0.75876	0.9772	0.96516
		3004.94	0.75931	0.97686	0.96439
		3003.01	0.75988	0.97649	0.96389
		3001.08	0.76059	0.97606	0.96377
		2999.15	0.76152	0.9755	0.96393
		2997.22	0.76227	0.97468	0.96397
		2995.29	0.76268	0.97359	0.96365
		2993.36	0.76294	0.97231	0.96299
		2991.43	0.76288	0.97095	0.9619
		2989.51	0.76254	0.96913	0.96016
		2987.58	0.76232	0.96611	0.95765
		2985.65	0.76237	0.96185	0.95448
		2983.72	0.7625	0.95667	0.95066
		2981.79	0.76233	0.9506	0.94581
		2979.86	0.76153	0.94328	0.93946
		2977.93	0.7603	0.9344	0.93146
		2976.01	0.75905	0.92381	0.92175
		2974.08	0.75776	0.9114	0.90997
		2972.15	0.75619	0.89695	0.89585
		2970.22	0.75441	0.8804	0.87968
		2968.29	0.75246	0.86221	0.8622
		2966.36	0.7504	0.84337	0.84435
		2964.43	0.74853	0.82518	0.8274
		2962.5	0.74709	0.80898	0.81276
		2960.58	0.74618	0.79572	0.80135
		2958.65	0.74586	0.78545	0.79337
		2956.72	0.74615	0.77769	0.78889
		2954.79	0.74698	0.77237	0.78819
		2952.86	0.74802	0.77006	0.79115
		2950.93	0.74889	0.77121	0.79666
		2949	0.74953	0.77535	0.80244
		2947.07	0.74974	0.78107	0.8058
		2945.15	0.74898	0.78635	0.80459
		2943.22	0.74689	0.78888	0.7977
		2941.29	0.74366	0.78696	0.78529
		2939.36	0.73998	0.78023	0.76857
		2937.43	0.73644	0.76934	0.7489
		2935.5	0.73312	0.75529	0.72735
		2933.57	0.72982	0.73915	0.70459
		2931.64	0.72631	0.72193	0.68108
		2929.72	0.72247	0.70469	0.65736
		2927.79	0.71829	0.68881	0.63464
		2925.86	0.71406	0.67595	0.6151
		2923.93	0.71029	0.66743	0.60123
		2922	0.70762	0.66379	0.59496
		2920.07	0.70662	0.66462	0.59684
		2918.14	0.70758	0.66911	0.606
		2916.22	0.71032	0.67645	0.62112
		2914.29	0.71419	0.68576	0.64058
		2912.36	0.71847	0.6959	0.66159
		2910.43	0.72276	0.70595	0.68114
		2908.5	0.72675	0.71567	0.69809
		2906.57	0.73018	0.7252	0.71295
		2904.64	0.73298	0.73472	0.7264
		2902.71	0.73528	0.74446	0.73894
		2900.79	0.73725	0.75424	0.75093
		2898.86	0.73908	0.76375	0.76243
		2896.93	0.7408	0.77332	0.7736
		2895	0.74234	0.78332	0.78467
		2893.07	0.74371	0.79351	0.79564
		2891.14	0.74496	0.80351	0.80637
		2889.21	0.74607	0.81294	0.81664
		2887.28	0.7471	0.82143	0.82605
		2885.36	0.7481	0.82851	0.83403
		2883.43	0.74893	0.83346	0.8399
		2881.5	0.74937	0.83571	0.84292
		2879.57	0.74945	0.83507	0.84261
		2877.64	0.7494	0.83149	0.83889
		2875.71	0.74943	0.82519	0.83247
		2873.78	0.74943	0.81732	0.82522
		2871.85	0.74926	0.80991	0.81953
		2869.93	0.7491	0.80466	0.81624
		2868	0.74895	0.802	0.8138
		2866.07	0.74843	0.80115	0.80958
		2864.14	0.7473	0.80055	0.80143
		2862.21	0.74552	0.79844	0.78826
		2860.28	0.743	0.79374	0.77032
		2858.35	0.73968	0.78684	0.7494
		2856.42	0.73576	0.7795	0.72864
		2854.5	0.73174	0.77408	0.71212
		2852.57	0.7283	0.77258	0.70404
		2850.64	0.72651	0.77612	0.70736
		2848.71	0.72728	0.78468	0.72313
		2846.78	0.73063	0.79701	0.74942
		2844.85	0.7356	0.81118	0.78064
		2842.92	0.74101	0.82601	0.81083
		2841	0.74596	0.84139	0.83695
		2839.07	0.74994	0.85729	0.8586
		2837.14	0.75283	0.87309	0.87617
		2835.21	0.75491	0.88807	0.89032
		2833.28	0.75648	0.90173	0.90178
		2831.35	0.75768	0.91365	0.91113
		2829.42	0.75864	0.92339	0.91878
		2827.49	0.75948	0.93093	0.92509
		2825.57	0.76024	0.93669	0.93035
		2823.64	0.76086	0.94115	0.93469
		2821.71	0.76136	0.94474	0.9383
		2819.78	0.76182	0.94777	0.94137
		2817.85	0.76226	0.95041	0.94398
		2815.92	0.76261	0.95274	0.94615
		2813.99	0.76291	0.95471	0.94806
		2812.06	0.76319	0.95634	0.9498
		2810.14	0.76334	0.95775	0.95124
		2808.21	0.76331	0.95909	0.95242
		2806.28	0.76335	0.96043	0.95357
		2804.35	0.76361	0.96175	0.95483
		2802.42	0.76407	0.963	0.9562
		2800.49	0.76472	0.96415	0.95765
		2798.56	0.76539	0.96518	0.95904
		2796.63	0.7659	0.96607	0.96027
		2794.71	0.76628	0.96688	0.96138
		2792.78	0.76669	0.9677	0.96248
		2790.85	0.76713	0.96851	0.96359
		2788.92	0.76741	0.96928	0.96456
		2786.99	0.76749	0.96999	0.96533
		2785.06	0.76756	0.9707	0.96605
		2783.13	0.76774	0.97137	0.96679
		2781.21	0.76791	0.97196	0.96751
		2779.28	0.76806	0.97255	0.96819
		2777.35	0.76832	0.97315	0.96885
		2775.42	0.7686	0.97361	0.96944
		2773.49	0.76863	0.9739	0.9699
		2771.56	0.76846	0.9742	0.97026
		2769.63	0.76833	0.97454	0.97055
		2767.7	0.76834	0.97475	0.97079
		2765.78	0.7684	0.97483	0.97106
		2763.85	0.76846	0.97488	0.97133
		2761.92	0.7686	0.975	0.97154
		2759.99	0.76886	0.97511	0.97172
		2758.06	0.76921	0.97519	0.97194
		2756.13	0.76958	0.9753	0.97209
		2754.2	0.76991	0.97543	0.9722
		2752.27	0.7702	0.97562	0.97241
		2750.35	0.77045	0.97589	0.97265
		2748.42	0.77057	0.97605	0.97277
		2746.49	0.77058	0.97597	0.97277
		2744.56	0.77062	0.97579	0.97274
		2742.63	0.77074	0.97567	0.97275
		2740.7	0.77087	0.97562	0.97276
		2738.77	0.77104	0.97555	0.97276
		2736.84	0.77119	0.97539	0.97271
		2734.92	0.77128	0.97515	0.97255
		2732.99	0.77135	0.97486	0.9723
		2731.06	0.77142	0.97459	0.97214
		2729.13	0.7715	0.97442	0.97223
		2727.2	0.77164	0.97433	0.97246
		2725.27	0.77178	0.97423	0.97268
		2723.34	0.77182	0.97418	0.97285
		2721.42	0.77175	0.97428	0.97298
		2719.49	0.77164	0.97447	0.97313
		2717.56	0.77158	0.97474	0.97333
		2715.63	0.77153	0.97511	0.97358
		2713.7	0.7714	0.97547	0.97388
		2711.77	0.77122	0.97574	0.97423
		2709.84	0.77098	0.97595	0.97452
		2707.91	0.77069	0.97623	0.97472
		2705.99	0.77043	0.97655	0.97498
		2704.06	0.77018	0.97678	0.97528
		2702.13	0.76996	0.97686	0.97546
		2700.2	0.76983	0.97689	0.97553
		2698.27	0.76975	0.97693	0.97557
		2696.34	0.76975	0.97694	0.97548
		2694.41	0.76987	0.97698	0.97531
		2692.48	0.77008	0.97703	0.97521
		2690.56	0.77029	0.97701	0.97519
		2688.63	0.77049	0.97698	0.97517
		2686.7	0.77067	0.97697	0.9751
		2684.77	0.77089	0.97694	0.97501
		2682.84	0.77118	0.97693	0.97504
		2680.91	0.77151	0.97701	0.97519
		2678.98	0.77175	0.97711	0.97525
		2677.05	0.7719	0.97716	0.97517
		2675.13	0.77201	0.97714	0.97519
		2673.2	0.77213	0.9771	0.97531
		2671.27	0.77228	0.97706	0.97536
		2669.34	0.77249	0.97704	0.97531
		2667.41	0.77268	0.97711	0.97534
		2665.48	0.77283	0.97725	0.97557
		2663.55	0.77299	0.97737	0.97588
		2661.62	0.77317	0.97747	0.97613
		2659.7	0.77336	0.97763	0.97636
		2657.77	0.77359	0.97786	0.97658
		2655.84	0.77383	0.97812	0.97677
		2653.91	0.77398	0.97832	0.97701
		2651.98	0.77409	0.97846	0.97721
		2650.05	0.77423	0.97858	0.97728
		2648.12	0.77441	0.97864	0.97731
		2646.2	0.77457	0.97869	0.97745
		2644.27	0.77464	0.97884	0.97761
		2642.34	0.77464	0.97904	0.97779
		2640.41	0.77466	0.97916	0.97801
		2638.48	0.77474	0.97925	0.97816
		2636.55	0.77485	0.97934	0.97814
		2634.62	0.77499	0.97942	0.97808
		2632.69	0.77507	0.97947	0.97816
		2630.77	0.77512	0.97956	0.97837
		2628.84	0.77527	0.97971	0.97855
		2626.91	0.77548	0.97986	0.97868
		2624.98	0.77567	0.97995	0.97884
		2623.05	0.77583	0.97996	0.97902
		2621.12	0.776	0.97999	0.97913
		2619.19	0.77615	0.98014	0.97918
		2617.26	0.77625	0.98026	0.97919
		2615.34	0.77626	0.98029	0.97918
		2613.41	0.77621	0.98039	0.97928
		2611.48	0.77615	0.98057	0.97952
		2609.55	0.77604	0.98065	0.97975
		2607.62	0.77592	0.98065	0.97988
		2605.69	0.77593	0.98068	0.97995
		2603.76	0.77602	0.98077	0.97996
		2601.83	0.77604	0.98089	0.97993
		2599.91	0.7761	0.98097	0.97994
		2597.98	0.77645	0.98101	0.98001
		2596.05	0.77698	0.98107	0.98012
		2594.12	0.77737	0.98118	0.98025
		2592.19	0.77761	0.98128	0.98043
		2590.26	0.7778	0.98133	0.9806
		2588.33	0.7779	0.98145	0.98073
		2586.41	0.77787	0.98161	0.98085
		2584.48	0.77769	0.98172	0.98096
		2582.55	0.77732	0.98175	0.981
		2580.62	0.77684	0.98174	0.98095
		2578.69	0.77642	0.98167	0.98088
		2576.76	0.77619	0.98162	0.9809
		2574.83	0.77612	0.98167	0.98102
		2572.9	0.77613	0.9818	0.98107
		2570.98	0.77629	0.98195	0.98107
		2569.05	0.77667	0.98211	0.98113
		2567.12	0.77712	0.98225	0.98115
		2565.19	0.77742	0.98231	0.9811
		2563.26	0.77755	0.98233	0.98119
		2561.33	0.77761	0.98231	0.98138
		2559.4	0.77751	0.98229	0.98141
		2557.47	0.77722	0.9824	0.98129
		2555.55	0.77682	0.98258	0.98121
		2553.62	0.77636	0.98265	0.98117
		2551.69	0.77588	0.9826	0.98116
		2549.76	0.77556	0.98257	0.98124
		2547.83	0.77545	0.98251	0.98142
		2545.9	0.77549	0.98244	0.98171
		2543.97	0.77562	0.98251	0.98194
		2542.04	0.77571	0.98269	0.982
		2540.12	0.77577	0.98282	0.98205
		2538.19	0.77595	0.98281	0.98208
		2536.26	0.77619	0.98272	0.98193
		2534.33	0.77634	0.98267	0.98178
		2532.4	0.77636	0.98264	0.98183
		2530.47	0.77638	0.98265	0.98192
		2528.54	0.77662	0.98269	0.9819
		2526.61	0.77703	0.98261	0.98184
		2524.69	0.77733	0.98242	0.98178
		2522.76	0.77745	0.98229	0.98182
		2520.83	0.77755	0.9823	0.98201
		2518.9	0.77778	0.98239	0.9822
		2516.97	0.77807	0.98258	0.98225
		2515.04	0.77838	0.98288	0.98221
		2513.11	0.7787	0.98313	0.98222
		2511.19	0.77907	0.98325	0.98233
		2509.26	0.77944	0.98331	0.9825
		2507.33	0.77974	0.98344	0.98268
		2505.4	0.77996	0.98361	0.98285
		2503.47	0.78023	0.9837	0.98298
		2501.54	0.78065	0.98372	0.98311
		2499.61	0.78115	0.98375	0.98327
		2497.68	0.78153	0.9838	0.98334
		2495.76	0.78171	0.98391	0.98334
		2493.83	0.78185	0.98412	0.98344
		2491.9	0.78209	0.98438	0.98361
		2489.97	0.78236	0.98459	0.98361
		2488.04	0.78261	0.98475	0.98347
		2486.11	0.78294	0.98479	0.98345
		2484.18	0.78335	0.98478	0.98358
		2482.25	0.78368	0.98491	0.98369
		2480.33	0.78389	0.98508	0.98376
		2478.4	0.78406	0.98513	0.98383
		2476.47	0.78421	0.98517	0.98391
		2474.54	0.78438	0.98522	0.98395
		2472.61	0.7845	0.98518	0.98396
		2470.68	0.78447	0.98517	0.98398
		2468.75	0.78431	0.98525	0.98404
		2466.82	0.78418	0.98522	0.98414
		2464.9	0.78418	0.98508	0.98423
		2462.97	0.78418	0.98496	0.98433
		2461.04	0.78412	0.98494	0.98435
		2459.11	0.78402	0.98501	0.98428
		2457.18	0.78397	0.98513	0.98426
		2455.25	0.78397	0.98524	0.98435
		2453.32	0.78391	0.98535	0.98447
		2451.4	0.78379	0.98538	0.98459
		2449.47	0.78362	0.98526	0.98466
		2447.54	0.78337	0.98514	0.98467
		2445.61	0.7829	0.98509	0.98464
		2443.68	0.78215	0.98501	0.98456
		2441.75	0.78129	0.98492	0.98456
		2439.82	0.78061	0.98487	0.98467
		2437.89	0.78024	0.98486	0.98471
		2435.97	0.78016	0.98489	0.98463
		2434.04	0.78034	0.98496	0.98449
		2432.11	0.78071	0.98509	0.9843
		2430.18	0.78117	0.98529	0.9842
		2428.25	0.78165	0.98539	0.98433
		2426.32	0.78211	0.98528	0.98446
		2424.39	0.78248	0.98508	0.98439
		2422.46	0.78276	0.98499	0.98423
		2420.54	0.78309	0.98502	0.98418
		2418.61	0.7835	0.98509	0.98429
		2416.68	0.78383	0.98517	0.98443
		2414.75	0.784	0.98519	0.98446
		2412.82	0.78419	0.98516	0.9844
		2410.89	0.7845	0.98509	0.98437
		2408.96	0.78481	0.98498	0.98439
		2407.03	0.78501	0.9849	0.98441
		2405.11	0.78519	0.98491	0.98442
		2403.18	0.78551	0.98499	0.98441
		2401.25	0.7859	0.98502	0.98438
		2399.32	0.78616	0.98504	0.98442
		2397.39	0.78631	0.98515	0.98445
		2395.46	0.78634	0.98528	0.98443
		2393.53	0.78633	0.98528	0.98447
		2391.6	0.78642	0.9852	0.98454
		2389.68	0.78661	0.98517	0.98451
		2387.75	0.78678	0.98521	0.98441
		2385.82	0.78695	0.98526	0.98431
		2383.89	0.78707	0.98528	0.98422
		2381.96	0.78704	0.98532	0.98421
		2380.03	0.78691	0.98548	0.98419
		2378.1	0.7868	0.98563	0.98393
		2376.18	0.78676	0.98575	0.98349
		2374.25	0.78675	0.98595	0.98306
		2372.32	0.78666	0.98613	0.98274
		2370.39	0.78641	0.98621	0.98256
		2368.46	0.78591	0.98629	0.98247
		2366.53	0.78513	0.98635	0.98226
		2364.6	0.78402	0.98635	0.98181
		2362.67	0.78277	0.9862	0.98156
		2360.75	0.78173	0.98609	0.98193
		2358.82	0.78109	0.98638	0.98248
		2356.89	0.78097	0.98673	0.98277
		2354.96	0.78107	0.98656	0.98285
		2353.03	0.78124	0.98608	0.98294
		2351.1	0.78201	0.98579	0.9832
		2349.17	0.7833	0.98578	0.98353
		2347.24	0.78411	0.98592	0.98374
		2345.32	0.78364	0.98596	0.98373
		2343.39	0.7825	0.98582	0.98346
		2341.46	0.78188	0.98566	0.98313
		2339.53	0.78189	0.98557	0.98321
		2337.6	0.78228	0.98557	0.98369
		2335.67	0.78275	0.98571	0.98417
		2333.74	0.78309	0.9859	0.98434
		2331.81	0.78324	0.98601	0.98412
		2329.89	0.78318	0.98608	0.98383
		2327.96	0.78317	0.98617	0.98367
		2326.03	0.78351	0.98623	0.98351
		2324.1	0.78423	0.98625	0.98347
		2322.17	0.7851	0.98625	0.98357
		2320.24	0.78595	0.98619	0.98358
		2318.31	0.78688	0.98611	0.98364
		2316.39	0.78782	0.98613	0.98401
		2314.46	0.78844	0.9862	0.98457
		2312.53	0.78875	0.98624	0.98489
		2310.6	0.78907	0.9863	0.9847
		2308.67	0.78953	0.98631	0.98433
		2306.74	0.78997	0.98626	0.98436
		2304.81	0.79031	0.98622	0.98478
		2302.88	0.79064	0.98627	0.98516
		2300.96	0.79101	0.98642	0.98528
		2299.03	0.79133	0.98659	0.98521
		2297.1	0.79169	0.98666	0.98501
		2295.17	0.79226	0.98663	0.98489
		2293.24	0.79293	0.98661	0.98507
		2291.31	0.79348	0.98665	0.98541
		2289.38	0.79382	0.98673	0.98559
		2287.45	0.79412	0.98676	0.98558
		2285.53	0.79466	0.98675	0.98558
		2283.6	0.79548	0.9868	0.98568
		2281.67	0.7963	0.98684	0.98576
		2279.74	0.79706	0.98681	0.98568
		2277.81	0.79785	0.9869	0.98556
		2275.88	0.79866	0.98712	0.98563
		2273.95	0.79953	0.98715	0.98586
		2272.02	0.80045	0.987	0.98616
		2270.1	0.80128	0.98708	0.98647
		2268.17	0.80202	0.9874	0.98662
		2266.24	0.80277	0.98762	0.9865
		2264.31	0.80348	0.98773	0.98634
		2262.38	0.80414	0.98773	0.98651
		2260.45	0.80479	0.98761	0.9869
		2258.52	0.80542	0.98756	0.98699
		2256.6	0.80626	0.98765	0.98664
		2254.67	0.80745	0.98777	0.98642
		2252.74	0.80875	0.98787	0.98656
		2250.81	0.80996	0.98794	0.98675
		2248.88	0.81111	0.98811	0.98686
		2246.95	0.81236	0.98829	0.98696
		2245.02	0.81384	0.98834	0.98709
		2243.09	0.81528	0.98842	0.9872
		2241.17	0.81651	0.98853	0.98724
		2239.24	0.81783	0.98844	0.98734
		2237.31	0.81946	0.9882	0.98751
		2235.38	0.82108	0.98782	0.98763
		2233.45	0.82237	0.98736	0.98774
		2231.52	0.82333	0.98707	0.98789
		2229.59	0.82319	0.98693	0.98795
		2227.66	0.81948	0.98647	0.98774
		2225.74	0.80931	0.98531	0.98709
		2223.81	0.7909	0.98351	0.98586
		2221.88	0.76479	0.98124	0.98403
		2219.95	0.73436	0.97864	0.98183
		2218.02	0.7042	0.97582	0.97953
		2216.09	0.67783	0.97282	0.97723
		2214.16	0.65651	0.97	0.97508
		2212.23	0.64005	0.96795	0.97328
		2210.31	0.62899	0.96698	0.97225
		2208.38	0.62534	0.96725	0.97247
		2206.45	0.63064	0.96875	0.97394
		2204.52	0.64367	0.97108	0.97588
		2202.59	0.66063	0.97384	0.97758
		2200.66	0.67767	0.97637	0.97894
		2198.73	0.69268	0.978	0.98004
		2196.8	0.70517	0.97898	0.98083
		2194.88	0.71547	0.97994	0.98117
		2192.95	0.72413	0.98092	0.98118
		2191.02	0.73167	0.98183	0.98152
		2189.09	0.73826	0.98263	0.98236
		2187.16	0.74394	0.98349	0.98307
		2185.23	0.74906	0.98447	0.98339
		2183.3	0.75376	0.98477	0.98374
		2181.38	0.75779	0.98414	0.98421
		2179.45	0.76119	0.9836	0.98452
		2177.52	0.76427	0.98366	0.9846
		2175.59	0.76691	0.98404	0.98477
		2173.66	0.76877	0.98463	0.98535
		2171.73	0.77001	0.98529	0.98605
		2169.8	0.77119	0.98587	0.98634
		2167.87	0.77266	0.98649	0.98601
		2165.95	0.77432	0.98694	0.98545
		2164.02	0.77568	0.98674	0.9853
		2162.09	0.77661	0.98612	0.98559
		2160.16	0.77744	0.98567	0.98573
		2158.23	0.77729	0.98566	0.98558
		2156.3	0.77526	0.98609	0.98551
		2154.37	0.77271	0.98636	0.98563
		2152.44	0.77115	0.98603	0.98582
		2150.52	0.77101	0.98556	0.98592
		2148.59	0.77202	0.98534	0.98583
		2146.66	0.77358	0.98542	0.98542
		2144.73	0.77526	0.98575	0.98501
		2142.8	0.77662	0.9862	0.98511
		2140.87	0.77738	0.98655	0.98542
		2138.94	0.77801	0.98659	0.98554
		2137.01	0.77895	0.98642	0.98563
		2135.09	0.77986	0.98631	0.98574
		2133.16	0.78027	0.98631	0.98589
		2131.23	0.78018	0.98617	0.98618
		2129.3	0.78004	0.98588	0.98644
		2127.37	0.78026	0.98601	0.98643
		2125.44	0.78069	0.98657	0.98617
		2123.51	0.78095	0.98674	0.98595
		2121.59	0.7811	0.98645	0.98585
		2119.66	0.78143	0.98629	0.98587
		2117.73	0.78184	0.98628	0.98588
		2115.8	0.78207	0.98626	0.98577
		2113.87	0.7821	0.98638	0.98574
		2111.94	0.78219	0.98669	0.98588
		2110.01	0.78255	0.98694	0.98608
		2108.08	0.78313	0.98692	0.98621
		2106.16	0.78381	0.98683	0.98635
		2104.23	0.78444	0.98686	0.98647
		2102.3	0.7849	0.98687	0.98641
		2100.37	0.78529	0.98689	0.98633
		2098.44	0.78584	0.98706	0.98646
		2096.51	0.78664	0.98715	0.98658
		2094.58	0.78734	0.98707	0.98651
		2092.65	0.7876	0.98713	0.9864
		2090.73	0.78752	0.98733	0.98631
		2088.8	0.78746	0.98743	0.98626
		2086.87	0.78754	0.9874	0.9863
		2084.94	0.7876	0.98732	0.98641
		2083.01	0.78771	0.98731	0.98666
		2081.08	0.7881	0.98747	0.98687
		2079.15	0.78875	0.98754	0.98683
		2077.22	0.78942	0.98738	0.98675
		2075.3	0.78992	0.98723	0.98677
		2073.37	0.79026	0.98723	0.98674
		2071.44	0.79057	0.98736	0.98662
		2069.51	0.79094	0.98769	0.98653
		2067.58	0.79142	0.98789	0.98656
		2065.65	0.79194	0.98759	0.98662
		2063.72	0.79214	0.98697	0.98644
		2061.79	0.79205	0.98661	0.98615
		2059.87	0.79217	0.98684	0.9862
		2057.94	0.7926	0.98731	0.98656
		2056.01	0.7931	0.98751	0.98701
		2054.08	0.79336	0.98745	0.98731
		2052.15	0.79338	0.98726	0.98731
		2050.22	0.79376	0.98711	0.98719
		2048.29	0.79474	0.98719	0.98725
		2046.37	0.79581	0.98716	0.9874
		2044.44	0.79662	0.98691	0.98742
		2042.51	0.79705	0.9869	0.9872
		2040.58	0.79713	0.98719	0.98682
		2038.65	0.79733	0.98747	0.98687
		2036.72	0.79797	0.98782	0.98745
		2034.79	0.79863	0.98818	0.98791
		2032.86	0.79882	0.98808	0.98807
		2030.94	0.79878	0.98758	0.9879
		2029.01	0.79893	0.98728	0.98728
		2027.08	0.79915	0.98738	0.98652
		2025.15	0.79917	0.98755	0.98604
		2023.22	0.79891	0.98764	0.98592
		2021.29	0.79864	0.98781	0.98618
		2019.36	0.7987	0.988	0.98667
		2017.43	0.79886	0.98783	0.9868
		2015.51	0.79879	0.98732	0.98647
		2013.58	0.79866	0.98709	0.98627
		2011.65	0.79878	0.98738	0.98662
		2009.72	0.79931	0.98767	0.98718
		2007.79	0.80003	0.98782	0.9873
		2005.86	0.80032	0.98812	0.98697
		2003.93	0.79986	0.98813	0.98672
		2002	0.79908	0.98764	0.98699
		2000.08	0.79844	0.98724	0.98757
		1998.15	0.7982	0.9873	0.9878
		1996.22	0.7985	0.98762	0.98754
		1994.29	0.79903	0.98777	0.98718
		1992.36	0.79918	0.98768	0.98703
		1990.43	0.79886	0.98763	0.98711
		1988.5	0.79875	0.98764	0.98733
		1986.58	0.79918	0.98759	0.9875
		1984.65	0.79969	0.98764	0.98741
		1982.72	0.79982	0.98777	0.987
		1980.79	0.80005	0.98793	0.9866
		1978.86	0.80121	0.98795	0.98672
		1976.93	0.80273	0.98764	0.9872
		1975	0.80338	0.98735	0.98731
		1973.07	0.80325	0.98727	0.98703
		1971.15	0.80288	0.98721	0.98693
		1969.22	0.80242	0.98729	0.98702
		1967.29	0.80205	0.98751	0.98701
		1965.36	0.80205	0.98765	0.98691
		1963.43	0.80203	0.98777	0.98671
		1961.5	0.80157	0.98796	0.98646
		1959.57	0.80096	0.98802	0.98631
		1957.64	0.80044	0.98765	0.9862
		1955.72	0.79991	0.98709	0.98608
		1953.79	0.79928	0.98684	0.98605
		1951.86	0.79857	0.98669	0.98606
		1949.93	0.79794	0.98644	0.98589
		1948	0.79765	0.98653	0.98578
		1946.07	0.79771	0.98689	0.98602
		1944.14	0.79738	0.98692	0.98629
		1942.21	0.79618	0.9866	0.98618
		1940.29	0.79489	0.98644	0.9858
		1938.36	0.79385	0.98649	0.98547
		1936.43	0.79264	0.98652	0.98536
		1934.5	0.79136	0.98659	0.98535
		1932.57	0.79026	0.9867	0.98514
		1930.64	0.78935	0.98659	0.98479
		1928.71	0.7888	0.98635	0.98473
		1926.78	0.78909	0.98632	0.98504
		1924.86	0.79004	0.98648	0.98537
		1922.93	0.7909	0.98654	0.98553
		1921	0.79157	0.98654	0.98556
		1919.07	0.79212	0.98667	0.98549
		1917.14	0.79213	0.98683	0.98534
		1915.21	0.79171	0.98679	0.98527
		1913.28	0.79122	0.98664	0.98537
		1911.36	0.79074	0.98659	0.98553
		1909.43	0.79048	0.98668	0.9855
		1907.5	0.79085	0.98671	0.98525
		1905.57	0.79189	0.98654	0.98507
		1903.64	0.79326	0.9864	0.98509
		1901.71	0.79452	0.9865	0.98526
		1899.78	0.79558	0.98662	0.9854
		1897.85	0.79649	0.98659	0.98532
		1895.93	0.79719	0.98659	0.98513
		1894	0.79777	0.98667	0.98515
		1892.07	0.79843	0.98672	0.98528
		1890.14	0.79888	0.9867	0.98527
		1888.21	0.79896	0.98672	0.98516
		1886.28	0.79909	0.98675	0.9851
		1884.35	0.79941	0.98673	0.98518
		1882.42	0.7998	0.98662	0.98528
		1880.5	0.80023	0.98648	0.98525
		1878.57	0.80063	0.98644	0.98517
		1876.64	0.80102	0.98649	0.98504
		1874.71	0.80142	0.98648	0.98493
		1872.78	0.80191	0.98645	0.98502
		1870.85	0.80243	0.98664	0.98534
		1868.92	0.80254	0.98692	0.98558
		1866.99	0.80228	0.98696	0.98555
		1865.07	0.80227	0.98685	0.98551
		1863.14	0.80258	0.98678	0.98555
		1861.21	0.80298	0.98672	0.98551
		1859.28	0.80323	0.98666	0.98536
		1857.35	0.80324	0.98672	0.98515
		1855.42	0.80315	0.98686	0.98498
		1853.49	0.80313	0.98692	0.98496
		1851.57	0.80322	0.98688	0.98502
		1849.64	0.80338	0.98682	0.98499
		1847.71	0.80365	0.98679	0.98494
		1845.78	0.80369	0.98673	0.98499
		1843.85	0.80302	0.98669	0.98503
		1841.92	0.8024	0.98667	0.98496
		1839.99	0.80233	0.98665	0.98493
		1838.06	0.80228	0.98662	0.98495
		1836.14	0.80212	0.98661	0.98499
		1834.21	0.80225	0.98663	0.98509
		1832.28	0.80268	0.9866	0.98517
		1830.35	0.80288	0.98651	0.98508
		1828.42	0.80283	0.98644	0.98492
		1826.49	0.80283	0.98647	0.9849
		1824.56	0.80262	0.98647	0.98488
		1822.63	0.80241	0.98642	0.98475
		1820.71	0.80248	0.98639	0.9846
		1818.78	0.80261	0.9863	0.98442
		1816.85	0.80265	0.98612	0.98423
		1814.92	0.80268	0.98599	0.9841
		1812.99	0.80269	0.98589	0.98399
		1811.06	0.80247	0.98578	0.98379
		1809.13	0.80219	0.98565	0.9835
		1807.2	0.80221	0.98551	0.98319
		1805.28	0.80259	0.9854	0.98294
		1803.35	0.80317	0.98535	0.98281
		1801.42	0.80357	0.98526	0.98266
		1799.49	0.80363	0.98505	0.98243
		1797.56	0.80391	0.98484	0.98227
		1795.63	0.80462	0.98475	0.98223
		1793.7	0.80517	0.98476	0.98213
		1791.78	0.8049	0.98467	0.98168
		1789.85	0.80455	0.98444	0.9811
		1787.92	0.80474	0.98433	0.98072
		1785.99	0.805	0.98438	0.98049
		1784.06	0.80517	0.98442	0.98031
		1782.13	0.80535	0.98422	0.98018
		1780.2	0.80544	0.98379	0.98
		1778.27	0.80572	0.98336	0.97965
		1776.35	0.8065	0.98313	0.97934
		1774.42	0.80727	0.98299	0.97929
		1772.49	0.80727	0.98279	0.97926
		1770.56	0.80698	0.98246	0.97887
		1768.63	0.80719	0.98205	0.97829
		1766.7	0.80766	0.98162	0.9777
		1764.77	0.80822	0.98122	0.97712
		1762.84	0.80857	0.98065	0.97647
		1760.92	0.80853	0.97963	0.97559
		1758.99	0.80854	0.97834	0.9745
		1757.06	0.80851	0.97676	0.97294
		1755.13	0.80852	0.97496	0.97096
		1753.2	0.80885	0.97315	0.96897
		1751.27	0.80882	0.97103	0.96673
		1749.34	0.80799	0.96883	0.96411
		1747.41	0.80699	0.96719	0.9616
		1745.49	0.80614	0.96616	0.95952
		1743.56	0.80538	0.96559	0.95794
		1741.63	0.80453	0.96547	0.95677
		1739.7	0.80357	0.96576	0.95598
		1737.77	0.80325	0.96622	0.95569
		1735.84	0.80345	0.96673	0.95577
		1733.91	0.80261	0.96725	0.95559
		1731.98	0.80136	0.96754	0.95488
		1730.06	0.80102	0.96773	0.95416
		1728.13	0.80113	0.9679	0.95358
		1726.2	0.80172	0.96803	0.95327
		1724.27	0.80263	0.9681	0.95324
		1722.34	0.80369	0.96813	0.95342
		1720.41	0.80497	0.968	0.95369
		1718.48	0.80594	0.96763	0.95385
		1716.56	0.80581	0.96706	0.95336
		1714.63	0.80544	0.96656	0.95226
		1712.7	0.80553	0.96626	0.95121
		1710.77	0.80574	0.96615	0.95039
		1708.84	0.80602	0.96619	0.94974
		1706.91	0.80614	0.96622	0.949
		1704.98	0.80612	0.96625	0.94832
		1703.05	0.80663	0.96639	0.94819
		1701.13	0.8074	0.96673	0.94879
		1699.2	0.80786	0.96696	0.94944
		1697.27	0.80807	0.96665	0.9488
		1695.34	0.80748	0.96589	0.94683
		1693.41	0.80675	0.96504	0.94457
		1691.48	0.80631	0.96419	0.94237
		1689.55	0.80545	0.9631	0.93964
		1687.62	0.80447	0.96186	0.93689
		1685.7	0.80285	0.96031	0.93368
		1683.77	0.79913	0.95804	0.92828
		1681.84	0.79684	0.95605	0.92332
		1679.91	0.79708	0.95446	0.91972
		1677.98	0.79827	0.95282	0.91623
		1676.05	0.79967	0.95088	0.91182
		1674.12	0.80095	0.94871	0.9065
		1672.19	0.80224	0.94666	0.90135
		1670.27	0.8027	0.94393	0.8943
		1668.34	0.80148	0.94024	0.88457
		1666.41	0.80014	0.93686	0.87585
		1664.48	0.79876	0.93361	0.86719
		1662.55	0.79647	0.93031	0.85737
		1660.62	0.79481	0.92852	0.85091
		1658.69	0.79533	0.92896	0.8504
		1656.77	0.79756	0.93086	0.85374
		1654.84	0.80078	0.93452	0.86088
		1652.91	0.80411	0.94136	0.87441
		1650.98	0.80652	0.94615	0.88421
		1649.05	0.80893	0.94851	0.88926
		1647.12	0.81108	0.95117	0.8944
		1645.19	0.81221	0.95331	0.89767
		1643.26	0.81316	0.95396	0.89767
		1641.34	0.81414	0.95365	0.89538
		1639.41	0.81481	0.9524	0.89094
		1637.48	0.8143	0.9495	0.88204
		1635.55	0.81127	0.94394	0.86466
		1633.62	0.80892	0.93954	0.85009
		1631.69	0.80993	0.93923	0.84707
		1629.76	0.81361	0.94262	0.85421
		1627.83	0.81928	0.94881	0.87035
		1625.91	0.82533	0.955	0.88881
		1623.98	0.83092	0.9599	0.90543
		1622.05	0.83581	0.96356	0.91863
		1620.12	0.83978	0.96565	0.92659
		1618.19	0.84362	0.96701	0.93224
		1616.26	0.84705	0.96812	0.93743
		1614.33	0.84882	0.96852	0.94055
		1612.4	0.84922	0.96829	0.94226
		1610.48	0.84814	0.96766	0.94363
		1608.55	0.84517	0.96677	0.94464
		1606.62	0.84057	0.96591	0.94523
		1604.69	0.83432	0.9651	0.94577
		1602.76	0.82481	0.96401	0.9464
		1600.83	0.8093	0.96219	0.94664
		1598.9	0.78432	0.95913	0.94577
		1596.97	0.74494	0.95402	0.94296
		1595.05	0.68707	0.94612	0.9372
		1593.12	0.61468	0.93603	0.92861
		1591.19	0.54007	0.9264	0.9197
		1589.26	0.47803	0.92045	0.91375
		1587.33	0.4418	0.92007	0.91251
		1585.4	0.4363	0.92475	0.9154
		1583.47	0.45611	0.93226	0.92063
		1581.55	0.48826	0.93994	0.92638
		1579.62	0.52073	0.94615	0.93155
		1577.69	0.55385	0.95157	0.93669
		1575.76	0.59136	0.95694	0.94212
		1573.83	0.61962	0.96045	0.94573
		1571.9	0.63651	0.96226	0.94786
		1569.97	0.64924	0.96356	0.94965
		1568.04	0.65986	0.96463	0.95095
		1566.12	0.67085	0.96571	0.95191
		1564.19	0.68238	0.96684	0.95289
		1562.26	0.69152	0.96768	0.95379
		1560.33	0.6982	0.96828	0.95477
		1558.4	0.70409	0.96876	0.95541
		1556.47	0.70967	0.9691	0.95526
		1554.54	0.71603	0.96953	0.95526
		1552.61	0.72331	0.97005	0.95543
		1550.69	0.73124	0.9706	0.95578
		1548.76	0.73887	0.97109	0.95622
		1546.83	0.74461	0.97139	0.95669
		1544.9	0.7484	0.97147	0.95724
		1542.97	0.74969	0.97128	0.95783
		1541.04	0.73872	0.97004	0.95764
		1539.11	0.70889	0.96727	0.95528
		1537.18	0.69031	0.96545	0.95322
		1535.26	0.69116	0.96526	0.95305
		1533.33	0.70879	0.96649	0.95478
		1531.4	0.73082	0.96801	0.95698
		1529.47	0.74656	0.9689	0.9586
		1527.54	0.75895	0.96937	0.96008
		1525.61	0.76867	0.96946	0.96136
		1523.68	0.77495	0.96916	0.96221
		1521.76	0.77806	0.96833	0.96257
		1519.83	0.77754	0.9671	0.9623
		1517.9	0.77186	0.96548	0.96118
		1515.97	0.75812	0.96303	0.95881
		1514.04	0.73656	0.95978	0.95539
		1512.11	0.70865	0.95587	0.95136
		1510.18	0.67805	0.95172	0.94721
		1508.25	0.64339	0.94738	0.94198
		1506.33	0.60192	0.94321	0.93313
		1504.4	0.58065	0.94176	0.92563
		1502.47	0.5739	0.94157	0.92015
		1500.54	0.56841	0.94104	0.91337
		1498.61	0.56414	0.93999	0.90408
		1496.68	0.56836	0.93942	0.895
		1494.75	0.58249	0.94017	0.89173
		1492.82	0.59919	0.94158	0.89441
		1490.9	0.61115	0.94253	0.90069
		1488.97	0.60151	0.94113	0.90668
		1487.04	0.57033	0.93734	0.90802
		1485.11	0.54836	0.93448	0.9071
		1483.18	0.55268	0.93431	0.90744
		1481.25	0.57819	0.93568	0.90952
		1479.32	0.60828	0.93598	0.91128
		1477.39	0.63338	0.93354	0.9103
		1475.47	0.65248	0.92728	0.90383
		1473.54	0.66429	0.91354	0.88444
		1471.61	0.66979	0.89165	0.85035
		1469.68	0.67493	0.87174	0.82048
		1467.75	0.68201	0.85718	0.80284
		1465.82	0.68993	0.84586	0.79537
		1463.89	0.69691	0.83787	0.79512
		1461.96	0.70241	0.8334	0.79711
		1460.04	0.70723	0.8312	0.79969
		1458.11	0.71142	0.83117	0.80382
		1456.18	0.7145	0.83506	0.81099
		1454.25	0.71772	0.84149	0.81955
		1452.32	0.72157	0.84918	0.82861
		1450.39	0.72554	0.85776	0.83778
		1448.46	0.72905	0.86636	0.84629
		1446.54	0.732	0.87441	0.85359
		1444.61	0.73463	0.88174	0.85944
		1442.68	0.73713	0.88903	0.86456
		1440.75	0.73963	0.8961	0.86904
		1438.82	0.74212	0.9027	0.8727
		1436.89	0.74418	0.9099	0.87577
		1434.96	0.74558	0.91653	0.87747
		1433.03	0.74684	0.92108	0.8774
		1431.11	0.74744	0.92439	0.87554
		1429.18	0.74675	0.92661	0.87234
		1427.25	0.74556	0.92777	0.86984
		1425.32	0.74472	0.92861	0.86961
		1423.39	0.7443	0.92948	0.87179
		1421.46	0.74326	0.93035	0.87581
		1419.53	0.73827	0.93116	0.88149
		1417.6	0.72683	0.93115	0.88613
		1415.68	0.71138	0.92952	0.88556
		1413.75	0.6931	0.9265	0.87969
		1411.82	0.67547	0.9241	0.87298
		1409.89	0.66562	0.92527	0.87325
		1407.96	0.66484	0.92977	0.88133
		1406.03	0.66656	0.93446	0.89025
		1404.1	0.66473	0.93677	0.89494
		1402.17	0.66036	0.93675	0.89612
		1400.25	0.6589	0.93625	0.89709
		1398.32	0.66595	0.93709	0.89984
		1396.39	0.68211	0.9396	0.90408
		1394.46	0.70174	0.94231	0.90842
		1392.53	0.7176	0.94324	0.9119
		1390.6	0.72826	0.94191	0.91449
		1388.67	0.73641	0.93778	0.91594
		1386.75	0.74275	0.92988	0.91477
		1384.82	0.74699	0.91941	0.91007
		1382.89	0.74979	0.90671	0.90176
		1380.96	0.75176	0.89097	0.89026
		1379.03	0.75336	0.8756	0.87963
		1377.1	0.75517	0.86756	0.87585
		1375.17	0.75728	0.87167	0.88099
		1373.24	0.75912	0.88537	0.89065
		1371.32	0.76039	0.89901	0.89788
		1369.39	0.76119	0.90677	0.90005
		1367.46	0.76151	0.90893	0.89719
		1365.53	0.7613	0.90919	0.89152
		1363.6	0.7598	0.91181	0.88821
		1361.67	0.75621	0.91786	0.8924
		1359.74	0.7518	0.92436	0.90159
		1357.81	0.74817	0.92917	0.90962
		1355.89	0.74516	0.93241	0.91452
		1353.96	0.74107	0.93447	0.91694
		1352.03	0.73413	0.93554	0.9178
		1350.1	0.72529	0.93588	0.91771
		1348.17	0.71892	0.93589	0.91709
		1346.24	0.7193	0.93582	0.9162
		1344.31	0.72627	0.93576	0.91539
		1342.38	0.73658	0.93607	0.91534
		1340.46	0.7477	0.93748	0.91675
		1338.53	0.75792	0.93994	0.91946
		1336.6	0.7658	0.9423	0.92228
		1334.67	0.77114	0.94381	0.92448
		1332.74	0.77384	0.94434	0.92598
		1330.81	0.77286	0.94391	0.92665
		1328.88	0.76639	0.94262	0.92633
		1326.96	0.75233	0.94047	0.92475
		1325.03	0.7291	0.93742	0.92143
		1323.1	0.69821	0.93363	0.91629
		1321.17	0.66547	0.92971	0.90977
		1319.24	0.6376	0.92631	0.90241
		1317.31	0.6189	0.92414	0.89529
		1315.38	0.61024	0.92408	0.89055
		1313.45	0.61134	0.92645	0.89003
		1311.53	0.62371	0.93035	0.8934
		1309.6	0.6476	0.93435	0.89835
		1307.67	0.67793	0.93766	0.9029
		1305.74	0.70596	0.9401	0.9063
		1303.81	0.72499	0.94157	0.90855
		1301.88	0.73491	0.94223	0.91009
		1299.95	0.74205	0.94266	0.91157
		1298.02	0.75026	0.94308	0.91301
		1296.1	0.75194	0.94256	0.91342
		1294.17	0.73419	0.94002	0.9117
		1292.24	0.693	0.93532	0.90771
		1290.31	0.63947	0.92952	0.9024
		1288.38	0.59328	0.92457	0.89747
		1286.45	0.56831	0.92194	0.89413
		1284.52	0.56444	0.92128	0.89196
		1282.59	0.57161	0.9211	0.88959
		1280.67	0.57649	0.91971	0.88601
		1278.74	0.56868	0.91585	0.88091
		1276.81	0.54778	0.90965	0.87472
		1274.88	0.52378	0.90266	0.86898
		1272.95	0.5079	0.89588	0.86507
		1271.02	0.50395	0.88785	0.86224
		1269.09	0.50835	0.87492	0.85749
		1267.16	0.51594	0.85371	0.84741
		1265.24	0.52438	0.82495	0.83122
		1263.31	0.53344	0.79585	0.8132
		1261.38	0.54318	0.77721	0.80126
		1259.45	0.55366	0.77697	0.80169
		1257.52	0.56503	0.79522	0.8146
		1255.59	0.57743	0.82483	0.8342
		1253.66	0.59048	0.85594	0.85289
		1251.74	0.60324	0.88095	0.86602
		1249.81	0.61485	0.89785	0.874
		1247.88	0.62503	0.90881	0.87991
		1245.95	0.6341	0.91659	0.88578
		1244.02	0.64262	0.92265	0.89128
		1242.09	0.65081	0.92721	0.8951
		1240.16	0.65837	0.93018	0.89682
		1238.23	0.66516	0.93223	0.89777
		1236.31	0.67139	0.93428	0.89956
		1234.38	0.6773	0.93658	0.90229
		1232.45	0.68304	0.939	0.9052
		1230.52	0.68855	0.94141	0.90788
		1228.59	0.69359	0.94374	0.91024
		1226.66	0.69767	0.9459	0.91217
		1224.73	0.69989	0.94756	0.91365
		1222.8	0.69917	0.94839	0.91463
		1220.88	0.69538	0.94824	0.91487
		1218.95	0.6901	0.94717	0.91413
		1217.02	0.68617	0.94531	0.91213
		1215.09	0.68588	0.94291	0.90836
		1213.16	0.68837	0.94036	0.90262
		1211.23	0.68976	0.93809	0.8961
		1209.3	0.68677	0.93659	0.89151
		1207.37	0.68024	0.93614	0.89069
		1205.45	0.67512	0.93638	0.89243
		1203.52	0.67666	0.93678	0.8942
		1201.59	0.68577	0.93716	0.89475
		1199.66	0.69814	0.93733	0.89402
		1197.73	0.70841	0.93677	0.89172
		1195.8	0.71393	0.93506	0.88669
		1193.87	0.71506	0.93248	0.87847
		1191.95	0.71496	0.92995	0.86889
		1190.02	0.71775	0.92831	0.86075
		1188.09	0.72421	0.9278	0.85594
		1186.16	0.72877	0.92809	0.8551
		1184.23	0.719	0.92794	0.85732
		1182.3	0.68131	0.92539	0.86002
		1180.37	0.62128	0.92049	0.86129
		1178.44	0.5721	0.91678	0.86298
		1176.52	0.56155	0.91719	0.86782
		1174.59	0.58385	0.92036	0.87473
		1172.66	0.615	0.92326	0.88046
		1170.73	0.63922	0.92464	0.88356
		1168.8	0.65527	0.92491	0.88456
		1166.87	0.66694	0.92459	0.88408
		1164.94	0.676	0.92383	0.8824
		1163.01	0.68267	0.92288	0.88013
		1161.09	0.68751	0.92208	0.87821
		1159.16	0.6914	0.9217	0.87731
		1157.23	0.69495	0.92179	0.87753
		1155.3	0.69823	0.92215	0.87845
		1153.37	0.70106	0.92242	0.87944
		1151.44	0.70334	0.9225	0.87999
		1149.51	0.70517	0.92248	0.87982
		1147.58	0.70669	0.92239	0.87878
		1145.66	0.70797	0.92201	0.87688
		1143.73	0.70895	0.92123	0.8741
		1141.8	0.70952	0.91997	0.87039
		1139.87	0.70961	0.91813	0.86598
		1137.94	0.7094	0.91575	0.86166
		1136.01	0.70939	0.9131	0.85864
		1134.08	0.70985	0.91041	0.85755
		1132.15	0.71072	0.90753	0.85766
		1130.23	0.7118	0.90394	0.85751
		1128.3	0.71296	0.89934	0.85623
		1126.37	0.71394	0.89418	0.85404
		1124.44	0.7141	0.88913	0.85136
		1122.51	0.71243	0.88414	0.84816
		1120.58	0.70822	0.87841	0.84427
		1118.65	0.70258	0.87141	0.83987
		1116.73	0.69827	0.86337	0.83544
		1114.8	0.6965	0.85483	0.83135
		1112.87	0.6949	0.84593	0.82747
		1110.94	0.69089	0.8365	0.82331
		1109.01	0.68554	0.82667	0.81893
		1107.08	0.68253	0.81682	0.81492
		1105.15	0.68446	0.80707	0.81143
		1103.22	0.6904	0.79727	0.80812
		1101.3	0.69696	0.7879	0.80494
		1099.37	0.70182	0.78019	0.80219
		1097.44	0.70496	0.77506	0.80014
		1095.51	0.7072	0.77228	0.79904
		1093.58	0.70914	0.77112	0.79896
		1091.65	0.71103	0.77129	0.79937
		1089.72	0.71273	0.77261	0.79863
		1087.79	0.7137	0.77423	0.79437
		1085.87	0.71329	0.77518	0.7851
		1083.94	0.7117	0.77584	0.77292
		1082.01	0.71078	0.77794	0.76418
		1080.08	0.71245	0.78256	0.76463
		1078.15	0.71622	0.78885	0.77418
		1076.22	0.71997	0.79511	0.78777
		1074.29	0.72214	0.80017	0.80048
		1072.36	0.72229	0.80359	0.81024
		1070.44	0.72087	0.80603	0.81732
		1068.51	0.71894	0.80861	0.82269
		1066.58	0.71725	0.81109	0.82669
		1064.65	0.71598	0.81236	0.82918
		1062.72	0.71567	0.8126	0.83075
		1060.79	0.717	0.81284	0.83233
		1058.86	0.71956	0.81325	0.83392
		1056.94	0.72213	0.81339	0.83497
		1055.01	0.72404	0.81311	0.83535
		1053.08	0.72541	0.81239	0.83525
		1051.15	0.72634	0.81099	0.83468
		1049.22	0.72679	0.80882	0.83353
		1047.29	0.72697	0.80609	0.83198
		1045.36	0.7272	0.80301	0.83025
		1043.43	0.72773	0.79968	0.82827
		1041.51	0.72861	0.7961	0.82591
		1039.58	0.7296	0.79215	0.82324
		1037.65	0.73036	0.78747	0.82026
		1035.72	0.7308	0.7817	0.81696
		1033.79	0.73109	0.77502	0.81342
		1031.86	0.73144	0.76796	0.80976
		1029.93	0.73208	0.76119	0.8062
		1028	0.73293	0.75484	0.80277
		1026.08	0.73371	0.74871	0.79938
		1024.15	0.7343	0.7434	0.79617
		1022.22	0.73407	0.73971	0.79359
		1020.29	0.73001	0.73786	0.79226
		1018.36	0.71908	0.73809	0.79273
		1016.43	0.70642	0.74125	0.79538
		1014.5	0.70218	0.74844	0.80086
		1012.57	0.70754	0.76001	0.80938
		1010.65	0.71612	0.77514	0.82009
		1008.72	0.72408	0.79236	0.83178
		1006.79	0.7307	0.80993	0.84335
		1004.86	0.73585	0.82621	0.85388
		1002.93	0.73949	0.84017	0.8628
		1001	0.74118	0.85181	0.86982
		999.074	0.74055	0.86188	0.87504
		997.145	0.73863	0.87113	0.87902
		995.216	0.73735	0.87968	0.8823
		993.288	0.73685	0.88722	0.88459
		991.359	0.73438	0.89342	0.88517
		989.43	0.72721	0.89799	0.88348
		987.501	0.71767	0.90093	0.87958
		985.573	0.71287	0.90272	0.87441
		983.644	0.71635	0.90381	0.86853
		981.715	0.72385	0.9043	0.86156
		979.787	0.72992	0.90432	0.85297
		977.858	0.73369	0.90396	0.84257
		975.929	0.73684	0.90314	0.83072
		974	0.74012	0.90218	0.81857
		972.072	0.74262	0.90181	0.80775
		970.143	0.74382	0.90237	0.79955
		968.214	0.74445	0.90368	0.79474
		966.286	0.74484	0.90557	0.79382
		964.357	0.74472	0.90801	0.79686
		962.428	0.74451	0.91098	0.80346
		960.499	0.74456	0.91449	0.81315
		958.571	0.74392	0.91833	0.82555
		956.642	0.74231	0.92224	0.83962
		954.713	0.74132	0.92596	0.85347
		952.785	0.74197	0.92915	0.86515
		950.856	0.74383	0.93167	0.87388
		948.927	0.74673	0.93368	0.88032
		946.998	0.75065	0.93544	0.88572
		945.07	0.75467	0.93712	0.89096
		943.141	0.75794	0.9386	0.89614
		941.212	0.76035	0.93969	0.90095
		939.284	0.76219	0.94043	0.90515
		937.355	0.76362	0.94098	0.90869
		935.426	0.76467	0.94152	0.91171
		933.497	0.76551	0.94226	0.91448
		931.569	0.76631	0.94334	0.91728
		929.64	0.76713	0.94447	0.92008
		927.711	0.76776	0.94541	0.92251
		925.783	0.76772	0.94623	0.92435
		923.854	0.76628	0.947	0.92562
		921.925	0.76264	0.94752	0.92639
		919.996	0.75774	0.94769	0.92677
		918.068	0.75488	0.94776	0.92714
		916.139	0.75616	0.94802	0.92764
		914.21	0.76014	0.94828	0.92773
		912.282	0.76422	0.94816	0.92694
		910.353	0.76731	0.94779	0.92583
		908.424	0.76947	0.94748	0.92538
		906.495	0.77102	0.94726	0.92571
		904.567	0.77214	0.94684	0.92596
		902.638	0.77299	0.94603	0.92502
		900.709	0.77367	0.94492	0.92159
		898.781	0.77426	0.94341	0.91453
		896.852	0.77485	0.94152	0.90556
		894.923	0.77545	0.93992	0.89968
		892.994	0.77606	0.93898	0.89914
		891.066	0.77665	0.93792	0.90055
		889.137	0.77711	0.93608	0.90096
		887.208	0.77743	0.93369	0.90124
		885.28	0.77767	0.93093	0.9023
		883.351	0.77775	0.92767	0.90328
		881.422	0.77765	0.92426	0.90366
		879.493	0.77766	0.92105	0.90373
		877.565	0.77798	0.91821	0.9039
		875.636	0.7786	0.91608	0.90461
		873.707	0.77938	0.91467	0.90579
		871.779	0.78006	0.91359	0.90687
		869.85	0.78033	0.91253	0.90748
		867.921	0.77994	0.91138	0.90776
		865.992	0.77847	0.91026	0.90785
		864.064	0.77625	0.90938	0.90775
		862.135	0.77464	0.90885	0.90787
		860.206	0.77376	0.90905	0.90871
		858.278	0.77073	0.91056	0.91019
		856.349	0.76141	0.91304	0.91136
		854.42	0.74475	0.91486	0.91088
		852.491	0.72538	0.91505	0.9086
		850.563	0.71049	0.9144	0.90634
		848.634	0.70203	0.91395	0.90532
		846.705	0.69237	0.91333	0.90414
		844.777	0.67251	0.91125	0.90067
		842.848	0.6435	0.90717	0.89478
		840.919	0.61357	0.90201	0.88838
		838.99	0.58589	0.89623	0.88168
		837.062	0.56276	0.88961	0.87349
		835.133	0.55906	0.88382	0.86649
		833.204	0.58497	0.88013	0.86373
		831.276	0.6243	0.87607	0.8626
		829.347	0.65329	0.86822	0.85887
		827.418	0.66264	0.85517	0.85103
		825.489	0.65623	0.8376	0.83919
		823.561	0.64331	0.81753	0.82415
		821.632	0.62747	0.79734	0.8078
		819.703	0.60032	0.77906	0.79276
		817.775	0.54962	0.76268	0.77886
		815.846	0.47793	0.74626	0.76285
		813.917	0.41555	0.73028	0.74641
		811.988	0.40005	0.71735	0.73583
		810.06	0.43597	0.70646	0.73136
		808.131	0.49308	0.69436	0.72778
		806.202	0.54321	0.68079	0.72309
		804.274	0.57895	0.6683	0.71884
		802.345	0.60387	0.65976	0.71698
		800.416	0.62227	0.65689	0.71877
		798.487	0.63676	0.66022	0.72444
		796.559	0.64864	0.66952	0.73336
		794.63	0.65851	0.68396	0.74464
		792.701	0.66657	0.70267	0.75759
		790.773	0.67319	0.72515	0.77253
		788.844	0.67977	0.75097	0.79027
		786.915	0.68788	0.77872	0.80977
		784.986	0.69717	0.80595	0.82853
		783.058	0.70582	0.83029	0.84489
		781.129	0.71248	0.85072	0.85833
		779.2	0.71665	0.86735	0.86866
		777.272	0.71726	0.88014	0.87596
		775.343	0.71229	0.88892	0.88045
		773.414	0.70257	0.8943	0.88259
		771.485	0.69482	0.89792	0.88363
		769.557	0.69524	0.90166	0.8853
		767.628	0.70139	0.90648	0.88817
		765.699	0.70492	0.91174	0.89151
		763.771	0.70098	0.91633	0.89451
		761.842	0.693	0.92012	0.89683
		759.913	0.68798	0.92353	0.89847
		757.984	0.68764	0.92641	0.89938
		756.056	0.68776	0.92828	0.8995
		754.127	0.6857	0.92912	0.89901
		752.198	0.6847	0.9294	0.89812
		750.27	0.68928	0.92932	0.8966
		748.341	0.69944	0.9286	0.8938
		746.412	0.71164	0.92683	0.88919
		744.483	0.72258	0.9237	0.88284
		742.555	0.731	0.91946	0.87542
		740.626	0.73698	0.91496	0.86795
		738.697	0.74064	0.91109	0.86149
		736.769	0.74159	0.9084	0.85697
		734.84	0.73811	0.90701	0.85461
		732.911	0.72532	0.90628	0.85306
		730.982	0.69509	0.90447	0.84971
		729.054	0.64619	0.89949	0.84161
		727.125	0.59233	0.8915	0.82753
		725.196	0.55534	0.88456	0.81192
		723.268	0.55169	0.88306	0.80237
		721.339	0.57761	0.88661	0.80136
		719.41	0.61226	0.89171	0.80608
		717.481	0.64129	0.8961	0.81295
		715.553	0.66302	0.89857	0.81801
		713.624	0.678	0.89842	0.81822
		711.695	0.68755	0.89642	0.81392
		709.767	0.69346	0.89352	0.80745
		707.838	0.69655	0.88992	0.80065
		705.909	0.69742	0.88595	0.79446
		703.981	0.69761	0.88236	0.78957
		702.052	0.69942	0.87994	0.78688
		700.123	0.70349	0.8796	0.78734
		698.194	0.70808	0.88217	0.79149
		696.266	0.71217	0.88714	0.79891
		694.337	0.71671	0.89265	0.80823
		692.408	0.72169	0.89709	0.81784
		690.48	0.7261	0.9001	0.82692
		688.551	0.72976	0.90226	0.83533
		686.622	0.73287	0.9044	0.84303
		684.693	0.73559	0.90694	0.84993
		682.765	0.73809	0.90978	0.85602
		680.836	0.74024	0.91253	0.86145
		678.907	0.74167	0.91487	0.86617
		676.979	0.74203	0.91665	0.86951
		675.05	0.74064	0.91751	0.87097
		673.121	0.73619	0.91722	0.87079
		671.192	0.72698	0.91612	0.86934
		669.264	0.70282	0.91359	0.86563
		667.335	0.66035	0.90896	0.8593
		665.406	0.63414	0.90541	0.85502
		663.478	0.62587	0.90398	0.85342
		661.549	0.62804	0.90458	0.85408
		659.62	0.63884	0.90802	0.8568
		657.691	0.65345	0.91371	0.86009
		655.763	0.66741	0.9194	0.86259
		653.834	0.6786	0.92316	0.86375
		651.905	0.68631	0.92485	0.86286
		649.977	0.68936	0.925	0.85858
		648.048	0.68829	0.92379	0.8513
		646.119	0.68856	0.9225	0.84527
		644.19	0.69424	0.92279	0.84402
		642.262	0.70223	0.92413	0.84573
		640.333	0.70782	0.92501	0.84698
		638.404	0.70972	0.92504	0.84721
		636.476	0.71025	0.9247	0.84753
		634.547	0.71255	0.92456	0.84875
		632.618	0.71659	0.925	0.85085
		630.689	0.72057	0.92594	0.85311
		628.761	0.724	0.927	0.85485
		626.832	0.72699	0.92797	0.85591
		624.903	0.72952	0.92903	0.85654
		622.975	0.73165	0.93029	0.85722
		621.046	0.73356	0.93141	0.85834
		619.117	0.73559	0.93228	0.86008
		617.188	0.73789	0.9331	0.86257
		615.26	0.74019	0.93386	0.86588
		613.331	0.74231	0.93452	0.86949
		611.402	0.74426	0.93504	0.8725
		609.474	0.74618	0.93529	0.87444
		607.545	0.74805	0.9353	0.87567
		605.616	0.74968	0.93543	0.87705
		603.687	0.75116	0.93585	0.87927
		601.759	0.75251	0.93621	0.8823
		599.83	0.75343	0.93637	0.88536
				0.93668
				0.93728
				0.93808
				0.93904
				0.93978
				0.94007
				0.93999
				0.93924
				0.93778
				0.93653
				0.93651
				0.93738
				0.93832
				0.93935
				0.94045
				0.94127
				0.94185
				0.94228
				0.94234
				0.94188
				0.9408
				0.93811
				0.93207
				0.92375
				0.91863
				0.91966
				0.92267
				0.92227
				0.91628
				0.90553
				0.89538
				0.89389
				0.90221
				0.913
				0.92065
				0.92508
				0.92681
				0.92532
				0.92212
				0.92068
				0.922
				0.92468
				0.92725
				0.92892
				0.92984
				0.93081
				0.9321
				0.93332
				0.9341
				0.93445
				0.93476
				0.93501
				0.93471
				0.93341
				0.93005
				0.92488
				0.921
				0.9209
				0.92404
				0.92841
				0.9322
				0.93467
				0.93616
				0.93726
				0.93801
				0.93804
				0.93682
				0.93389
				0.92942
				0.92496
				0.92293
				0.92438
				0.92809
				0.93204
				0.93498
				0.93745
				0.9395
				0.93998
				0.93884
				0.93729
				0.93655
				0.93656
				0.93677
				0.9373
				0.93776
				0.93712
				0.93571
				0.93466
				0.93305
				0.92889
				0.92287
				0.91817
				0.91336
				0.90257
				0.893
				0.89147
				0.89181
				0.88911
				0.88315
				0.8748
				0.86653
				0.85983
				0.85122
				0.83892

## Sheet: Fig. 5d
		Wavelength	Absorption
			polymer 5	polymer 8
		185	0.8377	1.1698
		185.5	0.8393	1.174
		186	0.8424	1.1794
		186.5	0.8453	1.1875
		187	0.8493	1.191
		187.5	0.8527	1.1954
		188	0.8582	1.1993
		188.5	0.8605	1.202
		189	0.8635	1.1992
		189.5	0.8666	1.1992
		190	0.8727	1.1983
		190.5	0.8753	1.1961
		191	0.8786	1.1959
		191.5	0.8816	1.1963
		192	0.8836	1.1948
		192.5	0.8834	1.1922
		193	0.8863	1.1865
		193.5	0.8934	1.1817
		194	0.9005	1.18
		194.5	0.9107	1.1816
		195	0.9288	1.1854
		195.5	0.9517	1.1977
		196	0.9788	1.2104
		196.5	1.0167	1.2303
		197	1.0601	1.2565
		197.5	1.1054	1.2879
		198	1.1549	1.3245
		198.5	1.2075	1.365
		199	1.2596	1.4066
		199.5	1.3123	1.4497
		200	1.3634	1.4943
		200.5	1.4124	1.5376
		201	1.4589	1.5805
		201.5	1.5025	1.6197
		202	1.5438	1.6564
		202.5	1.5832	1.6897
		203	1.6199	1.7212
		203.5	1.6545	1.7514
		204	1.6864	1.7802
		204.5	1.7168	1.8075
		205	1.7489	1.8369
		205.5	1.781	1.865
		206	1.814	1.8948
		206.5	1.849	1.9278
		207	1.8853	1.962
		207.5	1.9215	1.9961
		208	1.9596	2.0336
		208.5	2.0011	2.0737
		209	2.0466	2.1173
		209.5	2.0965	2.1662
		210	2.1504	2.2195
		210.5	2.2065	2.2752
		211	2.264	2.3346
		211.5	2.3229	2.3956
		212	2.3814	2.4567
		212.5	2.4399	2.5194
		213	2.4997	2.583
		213.5	2.5586	2.6439
		214	2.6129	2.704
		214.5	2.6604	2.7607
		215	2.6895	2.8146
		215.5	2.6871	2.8648
		216	2.643	2.9147
		216.5	2.5597	2.9575
		217	2.4402	2.9992
		217.5	2.2996	3.0329
		218	2.1525	3.0623
		218.5	2.0128	3.0811
		219	1.8836	3.0989
		219.5	1.7669	3.1082
		220	1.6616	3.1154
		220.5	1.5683	3.1157
		221	1.4861	3.1176
		221.5	1.4136	3.1114
		222	1.3504	3.1063
		222.5	1.2953	3.0973
		223	1.2474	3.09
		223.5	1.2065	3.0778
		224	1.1726	3.0689
		224.5	1.1453	3.0569
		225	1.1238	3.047
		225.5	1.1073	3.0344
		226	1.0951	3.0232
		226.5	1.0866	3.0101
		227	1.0813	2.9973
		227.5	1.0786	2.9815
		228	1.078	2.9651
		228.5	1.0789	2.9445
		229	1.0805	2.9208
		229.5	1.0825	2.8923
		230	1.0844	2.8591
		230.5	1.0856	2.8202
		231	1.0858	2.7758
		231.5	1.085	2.7265
		232	1.0829	2.6722
		232.5	1.0795	2.6138
		233	1.0751	2.5523
		233.5	1.0698	2.49
		234	1.0636	2.4267
		234.5	1.0572	2.3646
		235	1.0505	2.3042
		235.5	1.0439	2.2456
		236	1.0373	2.1884
		236.5	1.0311	2.1331
		237	1.0254	2.0799
		237.5	1.0201	2.0293
		238	1.0154	1.9813
		238.5	1.0112	1.9363
		239	1.0075	1.8936
		239.5	1.0043	1.853
		240	1.0015	1.8142
		240.5	0.9991	1.778
		241	0.9971	1.744
		241.5	0.9956	1.7123
		242	0.9943	1.6829
		242.5	0.9935	1.6557
		243	0.9931	1.6301
		243.5	0.9931	1.6065
		244	0.9937	1.5845
		244.5	0.9949	1.5643
		245	0.9966	1.5455
		245.5	0.9989	1.528
		246	1.0017	1.5114
		246.5	1.0048	1.4953
		247	1.0082	1.4797
		247.5	1.0116	1.4644
		248	1.0149	1.4492
		248.5	1.0181	1.4343
		249	1.0211	1.4195
		249.5	1.024	1.4047
		250	1.027	1.3901
		250.5	1.0301	1.3756
		251	1.0336	1.3614
		251.5	1.0373	1.3478
		252	1.0414	1.3346
		252.5	1.0456	1.3222
		253	1.0499	1.3105
		253.5	1.0541	1.2995
		254	1.058	1.2893
		254.5	1.0617	1.2801
		255	1.065	1.2717
		255.5	1.068	1.2644
		256	1.071	1.258
		256.5	1.0742	1.2526
		257	1.078	1.2479
		257.5	1.0826	1.2442
		258	1.0879	1.2412
		258.5	1.0934	1.2387
		259	1.0988	1.2368
		259.5	1.1031	1.2352
		260	1.106	1.2336
		260.5	1.1069	1.2322
		261	1.1049	1.2306
		261.5	1.0992	1.2288
		262	1.0895	1.2268
		262.5	1.0761	1.2244
		263	1.0598	1.2216
		263.5	1.0421	1.2184
		264	1.0243	1.2147
		264.5	1.0073	1.2104
		265	0.9915	1.2056
		265.5	0.9764	1.2004
		266	0.9618	1.1944
		266.5	0.9472	1.1881
		267	0.9324	1.1812
		267.5	0.9166	1.1738
		268	0.8988	1.166
		268.5	0.8782	1.158
		269	0.8539	1.1496
		269.5	0.8257	1.1411
		270	0.7946	1.1325
		270.5	0.7618	1.124
		271	0.7291	1.1157
		271.5	0.6977	1.1078
		272	0.6688	1.1005
		272.5	0.6426	1.0938
		273	0.6195	1.0876
		273.5	0.5994	1.0818
		274	0.5827	1.0767
		274.5	0.5691	1.072
		275	0.5585	1.0678
		275.5	0.5504	1.0642
		276	0.5446	1.0609
		276.5	0.5404	1.0578
		277	0.5374	1.0547
		277.5	0.5354	1.0516
		278	0.5341	1.0483
		278.5	0.5332	1.0446
		279	0.5327	1.0405
		279.5	0.5323	1.0358
		280	0.5318	1.0304
		280.5	0.5312	1.0241
		281	0.5305	1.017
		281.5	0.5296	1.0093
		282	0.5283	1.0008
		282.5	0.5267	0.9919
		283	0.5248	0.9826
		283.5	0.5225	0.973
		284	0.5201	0.9631
		284.5	0.5175	0.9533
		285	0.5149	0.9439
		285.5	0.5125	0.9349
		286	0.5101	0.9266
		286.5	0.508	0.9192
		287	0.5062	0.9127
		287.5	0.5048	0.907
		288	0.5039	0.9026
		288.5	0.5035	0.8995
		289	0.5036	0.8975
		289.5	0.5043	0.8966
		290	0.5056	0.8969
		290.5	0.5073	0.8982
		291	0.5093	0.9002
		291.5	0.5117	0.9029
		292	0.514	0.9059
		292.5	0.5163	0.9089
		293	0.5183	0.9116
		293.5	0.5199	0.9135
		294	0.5207	0.9144
		294.5	0.5207	0.9139
		295	0.5197	0.9116
		295.5	0.5176	0.9075
		296	0.5142	0.9014
		296.5	0.5096	0.8931
		297	0.504	0.883
		297.5	0.4973	0.871
		298	0.4898	0.8576
		298.5	0.4818	0.8434
		299	0.4734	0.8287
		299.5	0.4648	0.8138
		300	0.4563	0.7989
		300.5	0.4479	0.7842
		301	0.4397	0.7698
		301.5	0.4319	0.7559
		302	0.4245	0.7428
		302.5	0.4176	0.7305
		303	0.4112	0.7188
		303.5	0.4053	0.7082
		304	0.3997	0.6983
		304.5	0.3948	0.6891
		305	0.3903	0.6808
		305.5	0.3864	0.6735
		306	0.383	0.6671
		306.5	0.3803	0.6617
		307	0.3781	0.6574
		307.5	0.3765	0.654
		308	0.3755	0.6517
		308.5	0.3752	0.6504
		309	0.3755	0.6502
		309.5	0.3763	0.6508
		310	0.3775	0.6524
		310.5	0.379	0.6544
		311	0.3807	0.657
		311.5	0.3825	0.6597
		312	0.3841	0.6623
		312.5	0.3855	0.6644
		313	0.3863	0.6658
		313.5	0.3864	0.6658
		314	0.3856	0.6643
		314.5	0.3837	0.6611
		315	0.3807	0.6559
		315.5	0.3765	0.6487
		316	0.3711	0.6395
		316.5	0.3646	0.6284
		317	0.357	0.6153
		317.5	0.3485	0.6009
		318	0.3395	0.5854
		318.5	0.3301	0.5694
		319	0.3206	0.5533
		319.5	0.3112	0.5374
		320	0.302	0.5217
		320.5	0.2931	0.5066
		321	0.2847	0.492
		321.5	0.2768	0.4784
		322	0.2695	0.4657
		322.5	0.2628	0.454
		323	0.2569	0.4436
		323.5	0.2515	0.4341
		324	0.2468	0.4256
		324.5	0.2426	0.4181
		325	0.2391	0.4116
		325.5	0.2361	0.406
		326	0.2337	0.4014
		326.5	0.2319	0.3977
		327	0.2306	0.3949
		327.5	0.2298	0.3929
		328	0.2294	0.3916
		328.5	0.2295	0.3911
		329	0.2301	0.3913
		329.5	0.231	0.3922
		330	0.2323	0.3937
		330.5	0.234	0.3958
		331	0.236	0.3985
		331.5	0.2383	0.4016
		332	0.2409	0.4053
		332.5	0.2437	0.4093
		333	0.2468	0.4137
		333.5	0.2501	0.4186
		334	0.2536	0.4238
		334.5	0.2574	0.4294
		335	0.2613	0.4354
		335.5	0.2654	0.4416
		336	0.2696	0.4481
		336.5	0.2741	0.455
		337	0.2787	0.4622
		337.5	0.2835	0.4698
		338	0.2883	0.4777
		338.5	0.2933	0.4858
		339	0.2984	0.4941
		339.5	0.3036	0.5026
		340	0.309	0.5114
		340.5	0.3146	0.5205
		341	0.3204	0.5301
		341.5	0.3265	0.5401
		342	0.3328	0.5504
		342.5	0.3392	0.5609
		343	0.3459	0.5718
		343.5	0.3527	0.583
		344	0.3597	0.5946
		344.5	0.3669	0.6068
		345	0.3743	0.6193
		345.5	0.382	0.6322
		346	0.3898	0.6455
		346.5	0.398	0.6592
		347	0.4064	0.6733
		347.5	0.4151	0.6879
		348	0.4242	0.7031
		348.5	0.4335	0.7188
		349	0.4431	0.7348
		349.5	0.4529	0.7512
		350	0.463	0.768
		350.5	0.4734	0.7856
		351	0.4842	0.8037
		351.5	0.4952	0.8223
		352	0.5065	0.8416
		352.5	0.518	0.8611
		353	0.5297	0.8809
		353.5	0.5417	0.9012
		354	0.554	0.922
		354.5	0.5667	0.9432
		355	0.5796	0.9647
		355.5	0.5926	0.9866
		356	0.6059	1.0087
		356.5	0.6193	1.0313
		357	0.6332	1.0546
		357.5	0.6474	1.0786
		358	0.662	1.1032
		358.5	0.6766	1.1281
		359	0.6913	1.1533
		359.5	0.7062	1.1786
		360	0.721	1.2041
		360.5	0.7359	1.23
		361	0.7509	1.2561
		361.5	0.7659	1.282
		362	0.7807	1.3078
		362.5	0.7955	1.3332
		363	0.8104	1.3585
		363.5	0.8251	1.3838
		364	0.8399	1.4092
		364.5	0.8544	1.4342
		365	0.8685	1.4589
		365.5	0.8821	1.4829
		366	0.8954	1.5063
		366.5	0.9083	1.529
		367	0.921	1.5513
		367.5	0.9334	1.5731
		368	0.9454	1.5942
		368.5	0.9569	1.6144
		369	0.9678	1.6338
		369.5	0.9783	1.6522
		370	0.9883	1.6701
		370.5	0.9981	1.6874
		371	1.0076	1.704
		371.5	1.018	1.7219
		372	1.0279	1.7392
		372.5	1.0375	1.7559
		373	1.0468	1.7719
		373.5	1.0558	1.7876
		374	1.0633	1.801
		374.5	1.0709	1.8142
		375	1.0782	1.827
		375.5	1.0856	1.8399
		376	1.0928	1.8526
		376.5	1.1003	1.8655
		377	1.1078	1.8785
		377.5	1.1156	1.8919
		378	1.1236	1.9056
		378.5	1.1319	1.9197
		379	1.1404	1.9341
		379.5	1.1492	1.949
		380	1.1582	1.9644
		380.5	1.1676	1.9803
		381	1.1771	1.9965
		381.5	1.1869	2.0129
		382	1.1966	2.0295
		382.5	1.2065	2.0463
		383	1.2165	2.0635
		383.5	1.2266	2.0808
		384	1.2369	2.0986
		384.5	1.2474	2.1163
		385	1.2577	2.134
		385.5	1.2679	2.1513
		386	1.2781	2.1689
		386.5	1.2884	2.1861
		387	1.2984	2.2033
		387.5	1.3085	2.2205
		388	1.3185	2.2376
		388.5	1.3284	2.2539
		389	1.338	2.2705
		389.5	1.3474	2.2864
		390	1.3565	2.302
		390.5	1.3653	2.3169
		391	1.3736	2.3318
		391.5	1.3816	2.3452
		392	1.3889	2.3585
		392.5	1.3957	2.3698
		393	1.4016	2.3808
		393.5	1.4069	2.3897
		394	1.4112	2.3982
		394.5	1.4146	2.4042
		395	1.417	2.4093
		395.5	1.4183	2.4114
		396	1.418	2.4126
		396.5	1.4164	2.4103
		397	1.4131	2.4062
		397.5	1.4081	2.3989
		398	1.4012	2.3889
		398.5	1.3923	2.3748
		399	1.3812	2.3579
		399.5	1.3679	2.3364
		400	1.3521	2.3111
		400.5	1.3337	2.2807
		401	1.3123	2.2455
		401.5	1.2881	2.205
		402	1.2612	2.1602
		402.5	1.2316	2.11
		403	1.1992	2.0549
		403.5	1.1639	1.9942
		404	1.1258	1.9286
		404.5	1.085	1.8575
		405	1.0418	1.7826
		405.5	0.9966	1.7044
		406	0.95	1.6235
		406.5	0.9019	1.5406
		407	0.8525	1.4565
		407.5	0.8024	1.3716
		408	0.7522	1.2868
		408.5	0.7025	1.2037
		409	0.6538	1.1224
		409.5	0.6063	1.043
		410	0.56	0.9664
		410.5	0.5153	0.8927
		411	0.4723	0.8222
		411.5	0.4312	0.7555
		412	0.3925	0.693
		412.5	0.3562	0.6344
		413	0.3221	0.58
		413.5	0.2904	0.5292
		414	0.2609	0.4819
		414.5	0.2336	0.4383
		415	0.2087	0.3985
		415.5	0.1863	0.3624
		416	0.166	0.3299
		416.5	0.148	0.3009
		417	0.1319	0.275
		417.5	0.1177	0.2521
		418	0.1051	0.2317
		418.5	0.0941	0.2139
		419	0.0845	0.1985
		419.5	0.0763	0.1851
		420	0.0691	0.1737
		420.5	0.063	0.164
		421	0.0577	0.1555
		421.5	0.0532	0.1485
		422	0.0493	0.1425
		422.5	0.046	0.1374
		423	0.0432	0.1332
		423.5	0.0409	0.1297
		424	0.0388	0.1267
		424.5	0.037	0.1243
		425	0.0355	0.1222
		425.5	0.0342	0.1205
		426	0.0331	0.1191
		426.5	0.0321	0.1179
		427	0.0313	0.1169
		427.5	0.0306	0.116
		428	0.0299	0.1153
		428.5	0.0293	0.1146
		429	0.0288	0.1141
		429.5	0.0283	0.1135
		430	0.0279	0.113
		430.5	0.0276	0.1125
		431	0.0272	0.112
		431.5	0.0269	0.1115
		432	0.0266	0.111
		432.5	0.0263	0.1105
		433	0.026	0.1099
		433.5	0.0257	0.1094
		434	0.0255	0.1087
		434.5	0.0253	0.1081
		435	0.0251	0.1074
		435.5	0.0249	0.1066
		436	0.0248	0.1058
		436.5	0.0246	0.1049
		437	0.0244	0.1039
		437.5	0.0243	0.1029
		438	0.0241	0.1018
		438.5	0.0239	0.1007
		439	0.0238	0.0995
		439.5	0.0236	0.0983
		440	0.0235	0.097
		440.5	0.0234	0.0957
		441	0.0232	0.0944
		441.5	0.0231	0.093
		442	0.023	0.0916
		442.5	0.0229	0.0901
		443	0.0228	0.0887
		443.5	0.0227	0.0872
		444	0.0226	0.0858
		444.5	0.0225	0.0843
		445	0.0224	0.0829
		445.5	0.0223	0.0815
		446	0.0222	0.0801
		446.5	0.0221	0.0788
		447	0.022	0.0775
		447.5	0.0219	0.0762
		448	0.0218	0.075
		448.5	0.0218	0.0738
		449	0.0217	0.0726
		449.5	0.0216	0.0715
		450	0.0216	0.0704
		450.5	0.0215	0.0693
		451	0.0214	0.0683
		451.5	0.0213	0.0673
		452	0.0212	0.0664
		452.5	0.0211	0.0655
		453	0.0211	0.0646
		453.5	0.021	0.0638
		454	0.021	0.0629
		454.5	0.0209	0.0621
		455	0.0208	0.0614
		455.5	0.0208	0.0606
		456	0.0207	0.06
		456.5	0.0206	0.0592
		457	0.0206	0.0586
		457.5	0.0205	0.0579
		458	0.0204	0.0573
		458.5	0.0204	0.0567
		459	0.0203	0.0561
		459.5	0.0203	0.0556
		460	0.0202	0.055
		460.5	0.0202	0.0545
		461	0.0201	0.054
		461.5	0.0201	0.0534
		462	0.02	0.0529
		462.5	0.02	0.0524
		463	0.0199	0.052
		463.5	0.0199	0.0515
		464	0.0198	0.0511
		464.5	0.0198	0.0506
		465	0.0198	0.0502
		465.5	0.0197	0.0498
		466	0.0197	0.0493
		466.5	0.0196	0.0489
		467	0.0196	0.0485
		467.5	0.0196	0.0482
		468	0.0195	0.0478
		468.5	0.0194	0.0475
		469	0.0194	0.0471
		469.5	0.0194	0.0468
		470	0.0193	0.0464
		470.5	0.0193	0.0461
		471	0.0193	0.0457
		471.5	0.0193	0.0454
		472	0.0192	0.0451
		472.5	0.0192	0.0448
		473	0.0191	0.0445
		473.5	0.0191	0.0442
		474	0.019	0.0438
		474.5	0.019	0.0436
		475	0.0189	0.0433
		475.5	0.0189	0.043
		476	0.0189	0.0427
		476.5	0.0188	0.0425
		477	0.0188	0.0422
		477.5	0.0188	0.042
		478	0.0187	0.0417
		478.5	0.0187	0.0415
		479	0.0187	0.0412
		479.5	0.0186	0.041
		480	0.0186	0.0407
		480.5	0.0186	0.0405
		481	0.0186	0.0403
		481.5	0.0186	0.0401
		482	0.0186	0.0398
		482.5	0.0186	0.0396
		483	0.0185	0.0394
		483.5	0.0185	0.0391
		484	0.0185	0.0389
		484.5	0.0185	0.0387
		485	0.0185	0.0385
		485.5	0.0185	0.0383
		486	0.0185	0.0381
		486.5	0.0184	0.0379
		487	0.0184	0.0377
		487.5	0.0184	0.0375
		488	0.0183	0.0374
		488.5	0.0183	0.0372
		489	0.0183	0.037
		489.5	0.0183	0.0368
		490	0.0183	0.0366
		490.5	0.0183	0.0365
		491	0.0182	0.0363
		491.5	0.0182	0.0361
		492	0.0182	0.0359
		492.5	0.0182	0.0358
		493	0.0182	0.0356
		493.5	0.0181	0.0355
		494	0.0181	0.0353
		494.5	0.0181	0.0352
		495	0.0181	0.035
		495.5	0.0181	0.0349
		496	0.0181	0.0347
		496.5	0.0181	0.0345
		497	0.0181	0.0343
		497.5	0.0181	0.0342
		498	0.018	0.0341
		498.5	0.018	0.0339
		499	0.018	0.0338
		499.5	0.018	0.0337
		500	0.018	0.0336
		500.5	0.018	0.0334
		501	0.018	0.0333
		501.5	0.018	0.0331
		502	0.018	0.033
		502.5	0.0179	0.0329
		503	0.0179	0.0327
		503.5	0.0179	0.0326
		504	0.0179	0.0325
		504.5	0.0179	0.0324
		505	0.0179	0.0322
		505.5	0.0179	0.0321
		506	0.0179	0.032
		506.5	0.0179	0.0319
		507	0.0179	0.0318
		507.5	0.0179	0.0317
		508	0.0179	0.0316
		508.5	0.0178	0.0315
		509	0.0178	0.0313
		509.5	0.0177	0.0312
		510	0.0177	0.0311
		510.5	0.0177	0.031
		511	0.0177	0.0309
		511.5	0.0177	0.0308
		512	0.0177	0.0307
		512.5	0.0177	0.0306
		513	0.0177	0.0305
		513.5	0.0177	0.0305
		514	0.0177	0.0304
		514.5	0.0177	0.0302
		515	0.0177	0.0301
		515.5	0.0177	0.03
		516	0.0177	0.0298
		516.5	0.0176	0.0297
		517	0.0176	0.0296
		517.5	0.0176	0.0295
		518	0.0175	0.0294
		518.5	0.0175	0.0294
		519	0.0175	0.0293
		519.5	0.0175	0.0292
		520	0.0175	0.0291
		520.5	0.0175	0.029
		521	0.0175	0.0289
		521.5	0.0175	0.0288
		522	0.0174	0.0287
		522.5	0.0174	0.0286
		523	0.0174	0.0285
		523.5	0.0174	0.0284
		524	0.0173	0.0283
		524.5	0.0173	0.0282
		525	0.0173	0.0281
		525.5	0.0173	0.0281
		526	0.0173	0.028
		526.5	0.0173	0.0279
		527	0.0172	0.0278
		527.5	0.0172	0.0277
		528	0.0172	0.0276
		528.5	0.0172	0.0275
		529	0.0172	0.0274
		529.5	0.0172	0.0274
		530	0.0172	0.0273
		530.5	0.0171	0.0272
		531	0.0171	0.0271
		531.5	0.0171	0.027
		532	0.0171	0.0269
		532.5	0.017	0.0269
		533	0.017	0.0268
		533.5	0.017	0.0268
		534	0.017	0.0267
		534.5	0.017	0.0266
		535	0.0169	0.0265
		535.5	0.0169	0.0265
		536	0.0169	0.0264
		536.5	0.0169	0.0264
		537	0.0168	0.0264
		537.5	0.0168	0.0263
		538	0.0168	0.0263
		538.5	0.0168	0.0262
		539	0.0167	0.0262
		539.5	0.0167	0.0262
		540	0.0167	0.0261
		540.5	0.0167	0.026
		541	0.0167	0.026
		541.5	0.0167	0.0259
		542	0.0166	0.0258
		542.5	0.0166	0.0258
		543	0.0165	0.0257
		543.5	0.0165	0.0256
		544	0.0165	0.0256
		544.5	0.0165	0.0255
		545	0.0164	0.0255
		545.5	0.0164	0.0254
		546	0.0164	0.0254
		546.5	0.0163	0.0253
		547	0.0163	0.0252
		547.5	0.0163	0.0252
		548	0.0162	0.0251
		548.5	0.0162	0.025
		549	0.0162	0.025
		549.5	0.0162	0.0249
		550	0.0162	0.0249
		550.5	0.0162	0.0248
		551	0.0162	0.0248
		551.5	0.0162	0.0247
		552	0.0162	0.0247
		552.5	0.0162	0.0246
		553	0.0162	0.0246
		553.5	0.0162	0.0245
		554	0.0162	0.0245
		554.5	0.0162	0.0244
		555	0.0161	0.0244
		555.5	0.0161	0.0243
		556	0.0161	0.0243
		556.5	0.0161	0.0242
		557	0.0161	0.0242
		557.5	0.0161	0.0241
		558	0.0161	0.0241
		558.5	0.0161	0.024
		559	0.0161	0.024
		559.5	0.016	0.0239
		560	0.016	0.0239
		560.5	0.0159	0.0238
		561	0.0159	0.0238
		561.5	0.0159	0.0237
		562	0.0158	0.0237
		562.5	0.0158	0.0236
		563	0.0158	0.0235
		563.5	0.0157	0.0235
		564	0.0157	0.0234
		564.5	0.0156	0.0234
		565	0.0156	0.0233
		565.5	0.0155	0.0232
		566	0.0155	0.0232
		566.5	0.0154	0.0231
		567	0.0154	0.0231
		567.5	0.0153	0.023
		568	0.0153	0.023
		568.5	0.0152	0.0229
		569	0.0152	0.0228
		569.5	0.0152	0.0228
		570	0.0151	0.0227
		570.5	0.0151	0.0227
		571	0.0151	0.0227
		571.5	0.0151	0.0227
		572	0.0151	0.0226
		572.5	0.015	0.0226
		573	0.015	0.0225
		573.5	0.015	0.0225
		574	0.015	0.0224
		574.5	0.015	0.0224
		575	0.015	0.0223
		575.5	0.0149	0.0223
		576	0.0149	0.0223
		576.5	0.0149	0.0222
		577	0.0149	0.0221
		577.5	0.0149	0.0221
		578	0.0149	0.0221
		578.5	0.0149	0.022
		579	0.0149	0.0219
		579.5	0.0149	0.0219
		580	0.0148	0.0219
		580.5	0.0148	0.0218
		581	0.0148	0.0218
		581.5	0.0148	0.0217
		582	0.0148	0.0217
		582.5	0.0148	0.0216
		583	0.0147	0.0216
		583.5	0.0147	0.0215
		584	0.0147	0.0215
		584.5	0.0146	0.0214
		585	0.0146	0.0214
		585.5	0.0146	0.0214
		586	0.0146	0.0213
		586.5	0.0146	0.0213
		587	0.0145	0.0213
		587.5	0.0145	0.0212
		588	0.0145	0.0212
		588.5	0.0144	0.0212
		589	0.0144	0.0211
		589.5	0.0143	0.021
		590	0.0143	0.021
		590.5	0.0143	0.0209
		591	0.0143	0.0209
		591.5	0.0142	0.0208
		592	0.0142	0.0208
		592.5	0.0142	0.0208
		593	0.0142	0.0207
		593.5	0.0141	0.0207
		594	0.0141	0.0207
		594.5	0.0141	0.0207
		595	0.0141	0.0206
		595.5	0.0141	0.0206
		596	0.0141	0.0206
		596.5	0.014	0.0205
		597	0.014	0.0205
		597.5	0.014	0.0204
		598	0.014	0.0204
		598.5	0.014	0.0203
		599	0.0139	0.0203
		599.5	0.0139	0.0203
		600	0.0139	0.0203

## Sheet: Fig. 5e
			Wavelength	Intensity
				polymer 5	polymer 8
			380	4.584	0.039
			380.2	4.556	0.024
			380.4	4.53	-0.034
			380.6	4.591	-0.053
			380.8	4.642	-0.009
			381	4.652	-0.033
			381.2	4.656	-0.041
			381.4	4.71	-0.052
			381.6	4.833	-0.045
			381.8	4.9	-0.014
			382	4.923	0.035
			382.2	5.01	0.03
			382.4	5.123	0.006
			382.6	5.199	0.029
			382.8	5.276	0.107
			383	5.367	0.127
			383.2	5.542	0.148
			383.4	5.625	0.159
			383.6	5.734	0.154
			383.8	5.847	0.169
			384	5.972	0.25
			384.2	6.165	0.262
			384.4	6.298	0.272
			384.6	6.546	0.24
			384.8	6.667	0.333
			385	6.868	0.359
			385.2	7.086	0.374
			385.4	7.264	0.446
			385.6	7.426	0.524
			385.8	7.668	0.597
			386	8.022	0.663
			386.2	8.261	0.67
			386.4	8.597	0.698
			386.6	8.82	0.726
			386.8	9.143	0.749
			387	9.522	0.784
			387.2	9.903	0.86
			387.4	10.29	0.822
			387.6	10.75	0.893
			387.8	11.13	1.002
			388	11.59	1.105
			388.2	11.91	1.217
			388.4	12.36	1.205
			388.6	12.8	1.279
			388.8	13.3	1.449
			389	13.89	1.512
			389.2	14.45	1.599
			389.4	15.08	1.746
			389.6	15.6	1.904
			389.8	16.32	2.055
			390	17.03	2.241
			390.2	17.83	2.285
			390.4	18.71	2.445
			390.6	19.61	2.548
			390.8	20.56	2.648
			391	21.44	2.794
			391.2	22.35	2.994
			391.4	23.35	3.216
			391.6	24.54	3.396
			391.8	25.87	3.645
			392	27	3.877
			392.2	28.56	4.104
			392.4	30	4.361
			392.6	31.51	4.635
			392.8	32.93	4.827
			393	34.65	5.068
			393.2	36.57	5.348
			393.4	38.55	5.663
			393.6	40.53	5.953
			393.8	42.84	6.251
			394	45.26	6.588
			394.2	47.56	7.006
			394.4	49.99	7.461
			394.6	52.45	7.923
			394.8	55.43	8.415
			395	58.29	8.878
			395.2	61.75	9.358
			395.4	64.76	9.832
			395.6	68.23	10.43
			395.8	71.73	11.02
			396	75.43	11.73
			396.2	79.35	12.32
			396.4	84.07	13.05
			396.6	88.64	13.79
			396.8	93.93	14.53
			397	98.89	15.38
			397.2	103.9	16.21
			397.4	109.7	17.08
			397.6	115.7	17.83
			397.8	121.9	18.7
			398	128.3	19.94
			398.2	134.7	21.16
			398.4	143	22.33
			398.6	150.9	23.51
			398.8	159.6	24.86
			399	167.7	26.3
			399.2	176.7	27.73
			399.4	185.8	29.24
			399.6	196.4	31.18
			399.8	207	33.1
			400	218.8	35.17
			400.2	231.8	37.14
			400.4	246.5	39.58
			400.6	259.8	42.03
			400.8	274.5	44.64
			401	289.7	47.27
			401.2	306.3	50.32
			401.4	324.2	53.46
			401.6	341.5	57.03
			401.8	360.2	60.52
			402	381.6	64.11
			402.2	404.7	68.39
			402.4	428.4	72.55
			402.6	453	76.96
			402.8	479.3	81.76
			403	506.7	87.25
			403.2	536.4	92.7
			403.4	567.9	98.8
			403.6	600.3	105.2
			403.8	635.5	111.8
			404	670.7	119.2
			404.2	707.6	126.6
			404.4	747.8	134.4
			404.6	792.4	143.3
			404.8	836.1	153.2
			405	882.7	163.2
			405.2	929.6	173.3
			405.4	979.7	185.1
			405.6	1032	197
			405.8	1087	210.5
			406	1145	224.9
			406.2	1209	240.2
			406.4	1273	255.1
			406.6	1339	271.1
			406.8	1404	287.3
			407	1474	305.2
			407.2	1554	325.1
			407.4	1632	346.4
			407.6	1714	368.4
			407.8	1796	391.8
			408	1888	416.9
			408.2	1977	445
			408.4	2069	473.6
			408.6	2164	501.5
			408.8	2259	534.2
			409	2361	567.4
			409.2	2471	602.4
			409.4	2583	640
			409.6	2700	677.5
			409.8	2820	718.3
			410	2930	762.6
			410.2	3048	808.8
			410.4	3178	854.2
			410.6	3302	902.2
			410.8	3439	956
			411	3565	1009
			411.2	3687	1065
			411.4	3807	1121
			411.6	3934	1183
			411.8	4063	1246
			412	4196	1311
			412.2	4342	1371
			412.4	4480	1441
			412.6	4613	1511
			412.8	4744	1581
			413	4875	1651
			413.2	5001	1725
			413.4	5140	1798
			413.6	5275	1875
			413.8	5404	1963
			414	5534	2036
			414.2	5657	2114
			414.4	5776	2187
			414.6	5893	2266
			414.8	6009	2340
			415	6122	2411
			415.2	6234	2486
			415.4	6346	2561
			415.6	6445	2637
			415.8	6551	2710
			416	6626	2786
			416.2	6710	2861
			416.4	6804	2931
			416.6	6883	3000
			416.8	6948	3072
			417	7014	3134
			417.2	7070	3196
			417.4	7114	3259
			417.6	7176	3317
			417.8	7235	3374
			418	7284	3423
			418.2	7315	3480
			418.4	7336	3524
			418.6	7348	3572
			418.8	7360	3611
			419	7367	3650
			419.2	7356	3688
			419.4	7351	3721
			419.6	7330	3748
			419.8	7312	3768
			420	7302	3789
			420.2	7272	3801
			420.4	7239	3817
			420.6	7200	3826
			420.8	7161	3831
			421	7124	3836
			421.2	7092	3845
			421.4	7042	3841
			421.6	6984	3838
			421.8	6928	3833
			422	6874	3825
			422.2	6820	3812
			422.4	6767	3805
			422.6	6702	3797
			422.8	6630	3783
			423	6563	3757
			423.2	6498	3738
			423.4	6421	3719
			423.6	6346	3697
			423.8	6272	3665
			424	6206	3646
			424.2	6141	3618
			424.4	6073	3588
			424.6	6013	3558
			424.8	5940	3529
			425	5870	3509
			425.2	5808	3486
			425.4	5750	3457
			425.6	5692	3431
			425.8	5629	3401
			426	5574	3375
			426.2	5520	3351
			426.4	5461	3324
			426.6	5400	3304
			426.8	5350	3280
			427	5299	3256
			427.2	5242	3228
			427.4	5191	3205
			427.6	5140	3178
			427.8	5092	3154
			428	5043	3135
			428.2	4994	3115
			428.4	4950	3098
			428.6	4901	3075
			428.8	4855	3053
			429	4811	3038
			429.2	4761	3012
			429.4	4721	2990
			429.6	4691	2974
			429.8	4662	2954
			430	4633	2940
			430.2	4594	2921
			430.4	4569	2906
			430.6	4542	2885
			430.8	4510	2869
			431	4481	2851
			431.2	4454	2835
			431.4	4422	2820
			431.6	4398	2807
			431.8	4375	2798
			432	4349	2793
			432.2	4330	2781
			432.4	4307	2768
			432.6	4289	2762
			432.8	4267	2750
			433	4248	2739
			433.2	4229	2725
			433.4	4219	2714
			433.6	4207	2705
			433.8	4190	2698
			434	4177	2691
			434.2	4158	2686
			434.4	4143	2675
			434.6	4123	2666
			434.8	4109	2663
			435	4098	2655
			435.2	4081	2650
			435.4	4066	2648
			435.6	4047	2644
			435.8	4036	2636
			436	4024	2632
			436.2	4009	2627
			436.4	3997	2618
			436.6	3989	2612
			436.8	3971	2609
			437	3960	2602
			437.2	3945	2597
			437.4	3931	2591
			437.6	3917	2586
			437.8	3901	2580
			438	3892	2577
			438.2	3877	2574
			438.4	3860	2571
			438.6	3849	2567
			438.8	3838	2566
			439	3817	2561
			439.2	3806	2559
			439.4	3792	2555
			439.6	3784	2550
			439.8	3769	2547
			440	3755	2543
			440.2	3747	2539
			440.4	3733	2533
			440.6	3716	2525
			440.8	3699	2519
			441	3682	2511
			441.2	3665	2501
			441.4	3653	2500
			441.6	3641	2495
			441.8	3617	2488
			442	3598	2482
			442.2	3583	2478
			442.4	3565	2477
			442.6	3545	2469
			442.8	3530	2462
			443	3515	2456
			443.2	3497	2448
			443.4	3481	2440
			443.6	3467	2433
			443.8	3451	2423
			444	3439	2416
			444.2	3428	2413
			444.4	3417	2409
			444.6	3403	2399
			444.8	3385	2390
			445	3370	2386
			445.2	3352	2379
			445.4	3334	2374
			445.6	3317	2363
			445.8	3299	2352
			446	3286	2344
			446.2	3272	2335
			446.4	3252	2333
			446.6	3237	2322
			446.8	3221	2312
			447	3203	2304
			447.2	3184	2294
			447.4	3169	2288
			447.6	3147	2280
			447.8	3129	2270
			448	3114	2259
			448.2	3096	2251
			448.4	3074	2244
			448.6	3055	2236
			448.8	3041	2230
			449	3022	2224
			449.2	3003	2217
			449.4	2985	2207
			449.6	2962	2200
			449.8	2942	2193
			450	2923	2178
			450.2	2904	2169
			450.4	2886	2163
			450.6	2864	2153
			450.8	2848	2143
			451	2831	2133
			451.2	2814	2122
			451.4	2796	2111
			451.6	2778	2096
			451.8	2763	2088
			452	2746	2079
			452.2	2728	2072
			452.4	2710	2060
			452.6	2692	2053
			452.8	2674	2043
			453	2661	2034
			453.2	2645	2024
			453.4	2633	2016
			453.6	2622	2005
			453.8	2609	1993
			454	2593	1980
			454.2	2578	1968
			454.4	2558	1955
			454.6	2539	1946
			454.8	2526	1938
			455	2508	1930
			455.2	2490	1919
			455.4	2477	1911
			455.6	2460	1897
			455.8	2447	1890
			456	2427	1875
			456.2	2411	1860
			456.4	2390	1849
			456.6	2375	1838
			456.8	2358	1826
			457	2345	1815
			457.2	2329	1803
			457.4	2313	1793
			457.6	2299	1780
			457.8	2283	1766
			458	2264	1754
			458.2	2245	1741
			458.4	2227	1732
			458.6	2209	1719
			458.8	2191	1707
			459	2174	1695
			459.2	2158	1682
			459.4	2142	1668
			459.6	2122	1655
			459.8	2104	1641
			460	2086	1627
			460.2	2068	1612
			460.4	2050	1598
			460.6	2029	1582
			460.8	2012	1567
			461	1993	1551
			461.2	1972	1538
			461.4	1952	1526
			461.6	1932	1513
			461.8	1914	1499
			462	1894	1486
			462.2	1874	1471
			462.4	1854	1456
			462.6	1834	1443
			462.8	1815	1428
			463	1797	1414
			463.2	1779	1399
			463.4	1759	1384
			463.6	1739	1369
			463.8	1721	1356
			464	1702	1342
			464.2	1683	1327
			464.4	1665	1312
			464.6	1647	1298
			464.8	1630	1286
			465	1613	1272
			465.2	1594	1257
			465.4	1577	1242
			465.6	1560	1226
			465.8	1547	1213
			466	1528	1200
			466.2	1509	1185
			466.4	1492	1171
			466.6	1475	1159
			466.8	1459	1146
			467	1442	1133
			467.2	1426	1120
			467.4	1411	1108
			467.6	1395	1095
			467.8	1381	1082
			468	1366	1069
			468.2	1350	1056
			468.4	1336	1044
			468.6	1318	1033
			468.8	1303	1020
			469	1290	1009
			469.2	1272	1000
			469.4	1258	988.1
			469.6	1244	977.6
			469.8	1229	966
			470	1213	954.9
			470.2	1200	944.2
			470.4	1184	934
			470.6	1169	924.7
			470.8	1157	914.3
			471	1143	903.7
			471.2	1130	894.4
			471.4	1118	885.7
			471.6	1106	875
			471.8	1092	864.7
			472	1080	855.8
			472.2	1069	847.8
			472.4	1059	838.3
			472.6	1047	830.2
			472.8	1038	821.1
			473	1027	812.8
			473.2	1016	805.4
			473.4	1004	797.7
			473.6	994.9	788.8
			473.8	984.7	782.1
			474	975.4	774.1
			474.2	965.9	767.2
			474.4	957	759.1
			474.6	946.8	751.7
			474.8	937.6	743.8
			475	927.8	736.3
			475.2	918.5	728.6
			475.4	908.7	722.4
			475.6	900.8	715.3
			475.8	892.3	709.5
			476	883	703.8
			476.2	876.2	696.9
			476.4	868	690.5
			476.6	861.6	683
			476.8	852	676.5
			477	844.4	671.7
			477.2	837.2	666
			477.4	830.3	660
			477.6	821.1	653
			477.8	813.8	647.2
			478	806	640.9
			478.2	797.8	634.7
			478.4	791.5	628.4
			478.6	782.3	623.2
			478.8	775	618.3
			479	767.2	612.6
			479.2	760.5	608
			479.4	754.1	601.6
			479.6	747.7	597.1
			479.8	740.4	593
			480	734.9	587.9
			480.2	728.8	583.1
			480.4	721.3	577.3
			480.6	716.3	571.2
			480.8	709.5	566.8
			481	703.4	561.3
			481.2	697.5	557.4
			481.4	690.8	551.8
			481.6	683.7	547.4
			481.8	677.2	542.6
			482	670	538
			482.2	663.5	533.2
			482.4	657.7	528.6
			482.6	650.7	523.5
			482.8	645.7	519.5
			483	640.2	514.8
			483.2	635	510.2
			483.4	629	505.9
			483.6	623.4	501.8
			483.8	617.2	497.1
			484	611.1	493.1
			484.2	604.6	489.2
			484.4	599.5	485.3
			484.6	594.5	481.1
			484.8	590.5	477.1
			485	585.2	473.2
			485.2	579.5	469.4
			485.4	574.6	465.5
			485.6	569.4	461.3
			485.8	564.9	457.9
			486	560	454.8
			486.2	555.3	451.3
			486.4	550.6	447.2
			486.6	546.7	443.4
			486.8	541.6	439
			487	537.3	434.5
			487.2	531.6	430.7
			487.4	527.8	426.9
			487.6	522.7	423.1
			487.8	519.7	418.7
			488	515.8	414.9
			488.2	512	411.6
			488.4	507.7	408.2
			488.6	503.6	404.6
			488.8	499.4	402.2
			489	495.8	398.5
			489.2	490.3	395.2
			489.4	485	391.7
			489.6	481.2	388.7
			489.8	477.9	385.1
			490	473.2	381.5
			490.2	468.5	378
			490.4	464.2	375.6
			490.6	460.6	371.9
			490.8	456.1	368.9
			491	452.1	365.6
			491.2	448.3	362.5
			491.4	444.1	359.8
			491.6	440.9	356.8
			491.8	437.5	353.5
			492	434.7	350.3
			492.2	430.6	347.1
			492.4	426.8	344.2
			492.6	423.1	340.4
			492.8	419.6	337.7
			493	414.3	334.7
			493.2	410.4	331.8
			493.4	406.9	329.3
			493.6	403.8	327.1
			493.8	399.8	324.3
			494	396.3	321.8
			494.2	392.5	319.2
			494.4	389.4	316.9
			494.6	385	313.8
			494.8	380.9	311.1
			495	377.7	308
			495.2	375	305.1
			495.4	371.2	302.3
			495.6	368	299.7
			495.8	365.4	297.5
			496	361.2	294.4
			496.2	357.8	291.7
			496.4	354.7	289.6
			496.6	351.9	287.3
			496.8	348.6	285.6
			497	345.3	283.2
			497.2	341.7	280.7
			497.4	338.8	277.7
			497.6	334.7	274.7
			497.8	331.6	271.8
			498	328.7	269
			498.2	325.4	266.5
			498.4	322.7	263.2
			498.6	319.8	260.7
			498.8	316.5	258.3
			499	313	255.9
			499.2	309.5	253.8
			499.4	307	251.2
			499.6	304	249
			499.8	301.5	246.7
			500	298.3	244.1
			500.2	295.6	242.1
			500.4	293.4	240.1
			500.6	290.5	237.9
			500.8	288.4	236.2
			501	285.6	233.8
			501.2	282.4	231.3
			501.4	280	229
			501.6	277.4	227.1
			501.8	275.1	224.3
			502	272.6	222.4
			502.2	269.9	220.4
			502.4	267.9	218.8
			502.6	265	216.8
			502.8	262.3	214.5
			503	259	212.7
			503.2	256.7	211.1
			503.4	254	209.4
			503.6	251.5	207.6
			503.8	248.9	206.2
			504	247	203.9
			504.2	244.4	202.2
			504.4	242.3	200.3
			504.6	240.3	198.5
			504.8	237.9	196.5
			505	235.3	194.6
			505.2	233.1	193.2
			505.4	230.4	191.5
			505.6	227.6	189.1
			505.8	225.7	187.7
			506	223.6	185.6
			506.2	221.6	184.1
			506.4	220	182.4
			506.6	218	180.6
			506.8	216	178.9
			507	214	177.5
			507.2	211.9	175.7
			507.4	209.9	174.4
			507.6	207.6	172.1
			507.8	205.8	170.5
			508	203.6	169
			508.2	201.6	167.3
			508.4	199.2	165.5
			508.6	197.4	163.9
			508.8	195.4	162.5
			509	193.7	161
			509.2	191.8	159.4
			509.4	190.2	157.8
			509.6	188.3	156.2
			509.8	186.3	154.6
			510	184.7	152.9
			510.2	182.9	151.8
			510.4	180.8	150.2
			510.6	179.2	148.7
			510.8	177.2	147.4
			511	176	145.9
			511.2	174.1	144.7
			511.4	171.9	143.5
			511.6	170	142.2
			511.8	168	140.9
			512	166.2	139.3
			512.2	164.9	138.3
			512.4	163.2	137.1
			512.6	161.6	135.4
			512.8	160.1	134.4
			513	158.5	133.2
			513.2	156.5	132.2
			513.4	154.8	130.8
			513.6	153.4	129.2
			513.8	151.6	127.9
			514	150.2	126.7
			514.2	148.3	125.3
			514.4	147.1	124.1
			514.6	145.5	122.7
			514.8	144	121.8
			515	142.9	120.6
			515.2	141.6	119.3
			515.4	140.7	118.1
			515.6	138.7	117.1
			515.8	137.1	115.8
			516	135.6	114.6
			516.2	133.8	113.4
			516.4	132	112.1
			516.6	130.6	110.9
			516.8	129.5	109.8
			517	128.3	108.5
			517.2	126.8	107.3
			517.4	125.6	106.4
			517.6	124	105.1
			517.8	122.7	103.9
			518	121.8	102.9
			518.2	120.4	102.2
			518.4	119.2	101.2
			518.6	117.9	100.1
			518.8	116.5	99.09
			519	115.5	98.25
			519.2	114.1	97.18
			519.4	112.9	96.2
			519.6	111.3	95.23
			519.8	110.4	94.51
			520	109.1	93.6
			520.2	108.1	92.7
			520.4	107.1	91.6
			520.6	106.3	90.67
			520.8	105.2	89.38
			521	103.9	88.33
			521.2	102.5	87.54
			521.4	101.5	86.88
			521.6	100.1	85.69
			521.8	99.4	84.76
			522	98.14	84.03
			522.2	96.87	83.12
			522.4	95.91	82.27
			522.6	94.9	81.19
			522.8	94.03	80.19
			523	93.08	79.36
			523.2	92	78.21
			523.4	90.94	77.36
			523.6	89.63	76.82
			523.8	88.5	75.92
			524	87.81	75.33
			524.2	87.07	74.53
			524.4	85.95	74.03
			524.6	85.09	73.24
			524.8	84.2	72.48
			525	83.38	71.69
			525.2	82.52	70.88
			525.4	81.25	70.03
			525.6	80.55	69.68
			525.8	79.9	69.31
			526	79.29	68.68
			526.2	78.61	67.99
			526.4	77.96	67.48
			526.6	77.18	66.77
			526.8	76.64	66.06
			527	75.67	65.43
			527.2	74.98	64.97
			527.4	74.14	64.29
			527.6	73.44	63.71
			527.8	72.79	63.29
			528	72.09	62.84
			528.2	71.44	62.12
			528.4	70.74	61.39
			528.6	70.04	60.9
			528.8	69.29	60.26
			529	68.67	59.82
			529.2	68.06	59.18
			529.4	67.23	58.45
			529.6	66.48	57.88
			529.8	65.97	57.47
			530	65.41	56.83
			530.2	64.51	56.42
			530.4	63.71	56
			530.6	63.15	55.43
			530.8	62.67	54.93
			531	62.21	54.43
			531.2	61.59	53.98
			531.4	61.09	53.44
			531.6	60.33	52.89
			531.8	59.97	52.26
			532	59.42	51.73
			532.2	58.91	51.2
			532.4	58.34	50.68
			532.6	57.7	50.25
			532.8	57.19	49.73
			533	56.8	49.21
			533.2	56.27	48.7
			533.4	55.92	48.12
			533.6	55.49	47.75
			533.8	54.79	47.27
			534	54.15	46.89
			534.2	53.87	46.41
			534.4	53.45	46.24
			534.6	52.79	45.92
			534.8	52.24	45.52
			535	51.55	45.34
			535.2	51.1	44.8
			535.4	50.63	44.51
			535.6	50.2	44.13
			535.8	49.79	43.72
			536	49.31	43.32
			536.2	48.78	42.79
			536.4	48.24	42.36
			536.6	47.93	41.92
			536.8	47.22	41.51
			537	46.71	41.02
			537.2	46.29	40.87
			537.4	45.76	40.33
			537.6	45.3	40.07
			537.8	44.62	39.58
			538	44.16	39.29
			538.2	43.68	39
			538.4	43.4	38.75
			538.6	42.93	38.21
			538.8	42.75	37.85
			539	42.52	37.35
			539.2	42.17	37.06
			539.4	41.81	36.77
			539.6	41.44	36.42
			539.8	41.02	36.2
			540	40.7	35.94
			540.2	40.28	35.83
			540.4	39.85	35.44
			540.6	39.49	35.14
			540.8	38.96	34.86
			541	38.47	34.52
			541.2	38.2	34.23
			541.4	37.97	34.03
			541.6	37.61	33.72
			541.8	37.24	33.43
			542	36.98	33.14
			542.2	36.55	32.87
			542.4	36.32	32.67
			542.6	35.93	32.34
			542.8	35.62	31.99
			543	35.17	31.68
			543.2	34.81	31.45
			543.4	34.51	31.03
			543.6	34.38	30.89
			543.8	34.08	30.67
			544	33.74	30.42
			544.2	33.32	30.34
			544.4	33.02	30.06
			544.6	32.76	29.83
			544.8	32.49	29.47
			545	32.24	29.23
			545.2	31.91	29.07
			545.4	31.6	28.79
			545.6	31.19	28.39
			545.8	31.04	28.1
			546	30.75	27.9
			546.2	30.29	27.71
			546.4	30	27.42
			546.6	29.61	27.22
			546.8	29.27	27.02
			547	29.03	26.74
			547.2	28.61	26.57
			547.4	28.34	26.38
			547.6	28.06	26.09
			547.8	27.77	25.75
			548	27.4	25.42
			548.2	27.05	25.29
			548.4	26.85	25.03
			548.6	26.65	24.92
			548.8	26.43	24.72
			549	26.23	24.39
			549.2	26.02	24.2
			549.4	25.74	24.06
			549.6	25.48	23.85
			549.8	25.34	23.68
			550	25.08	23.33
			550.2	24.95	23.03
			550.4	24.72	22.75
			550.6	24.52	22.66
			550.8	24.27	22.53
			551	24.02	22.27
			551.2	23.84	22.06
			551.4	23.62	21.75
			551.6	23.28	21.61
			551.8	22.96	21.31
			552	22.69	21.16
			552.2	22.4	21.09
			552.4	22.26	20.9
			552.6	22.16	20.81
			552.8	22.11	20.56
			553	21.96	20.4
			553.2	21.83	20.18
			553.4	21.69	19.93
			553.6	21.45	19.75
			553.8	21.12	19.52
			554	20.84	19.48
			554.2	20.64	19.23
			554.4	20.46	19.01
			554.6	20.31	18.89
			554.8	20.09	18.7
			555	19.79	18.52
			555.2	19.57	18.43
			555.4	19.38	18.3
			555.6	19.16	18.12
			555.8	18.88	17.96
			556	18.81	17.88
			556.2	18.65	17.76
			556.4	18.46	17.6
			556.6	18.25	17.51
			556.8	18.04	17.33
			557	17.99	17.28
			557.2	17.85	17.06
			557.4	17.58	16.79
			557.6	17.45	16.51
			557.8	17.29	16.41
			558	17.18	16.22
			558.2	16.98	16.04
			558.4	16.83	15.81
			558.6	16.61	15.75
			558.8	16.44	15.51
			559	16.31	15.13
			559.2	16.21	15.04
			559.4	16.08	14.84
			559.6	15.91	14.64
			559.8	15.8	14.45
			560	15.55	14.36
			560.2	15.39	14.25
			560.4	15.24	14.02
			560.6	15.02	14
			560.8	14.92	13.79
			561	14.73	13.55
			561.2	14.49	13.49
			561.4	14.32	13.34
			561.6	14.26	13.16
			561.8	14.06	13.01
			562	13.98	13.01
			562.2	13.88	12.78
			562.4	13.71	12.64
			562.6	13.64	12.44
			562.8	13.49	12.32
			563	13.35	12.15
			563.2	13.11	11.96
			563.4	12.88	11.85
			563.6	12.78	11.65
			563.8	12.57	11.52
			564	12.42	11.55
			564.2	12.21	11.39
			564.4	12.06	11.28
			564.6	11.84	11.18
			564.8	11.67	11.03
			565	11.52	10.88
			565.2	11.3	10.8
			565.4	11.18	10.66
			565.6	11.09	10.54
			565.8	10.95	10.4
			566	10.9	10.19
			566.2	10.75	10.06
			566.4	10.7	9.981
			566.6	10.53	9.838
			566.8	10.47	9.684
			567	10.39	9.599
			567.2	10.23	9.511
			567.4	10.18	9.42
			567.6	10.08	9.256
			567.8	9.965	9.309
			568	9.82	9.277
			568.2	9.663	9.144
			568.4	9.54	8.976
			568.6	9.442	8.868
			568.8	9.41	8.843
			569	9.35	8.762
			569.2	9.251	8.61
			569.4	9.178	8.503
			569.6	9.065	8.402
			569.8	9.042	8.27
			570	9.035	8.154
			570.2	8.883	8.098
			570.4	8.825	8.034
			570.6	8.595	7.883
			570.8	8.475	7.782
			571	8.373	7.752
			571.2	8.313	7.749
			571.4	8.155	7.677
			571.6	8.106	7.581
			571.8	8.005	7.453
			572	7.845	7.345
			572.2	7.717	7.26
			572.4	7.58	7.263
			572.6	7.431	7.166
			572.8	7.376	7.122
			573	7.308	7.009
			573.2	7.212	6.872
			573.4	7.056	6.789
			573.6	6.989	6.691
			573.8	6.944	6.573
			574	6.875	6.5
			574.2	6.767	6.375
			574.4	6.642	6.344
			574.6	6.527	6.235
			574.8	6.423	6.189
			575	6.38	6.062
			575.2	6.351	6.02
			575.4	6.249	5.957
			575.6	6.137	5.874
			575.8	6.032	5.823
			576	5.969	5.773
			576.2	5.84	5.715
			576.4	5.776	5.652
			576.6	5.68	5.618
			576.8	5.625	5.562
			577	5.518	5.376
			577.2	5.534	5.231
			577.4	5.527	5.154
			577.6	5.484	5.069
			577.8	5.439	4.969
			578	5.379	4.899
			578.2	5.264	4.782
			578.4	5.21	4.713
			578.6	5.158	4.648
			578.8	5.095	4.661
			579	5.033	4.607
			579.2	4.974	4.499
			579.4	4.91	4.492
			579.6	4.842	4.46
			579.8	4.787	4.446
			580	4.733	4.367
			580.2	4.752	4.278
			580.4	4.612	4.339
			580.6	4.502	4.248
			580.8	4.517	4.136
			581	4.47	4.079
			581.2	4.35	4.046
			581.4	4.243	3.93
			581.6	4.214	3.86
			581.8	4.156	3.836
			582	4.147	3.775
			582.2	4.03	3.696
			582.4	4.033	3.622
			582.6	3.967	3.51
			582.8	3.919	3.385
			583	3.823	3.358
			583.2	3.782	3.306
			583.4	3.708	3.267
			583.6	3.616	3.221
			583.8	3.609	3.195
			584	3.549	3.155
			584.2	3.502	3.099
			584.4	3.452	3.085
			584.6	3.422	3.008
			584.8	3.362	2.962
			585	3.33	2.929
			585.2	3.256	2.872
			585.4	3.184	2.836
			585.6	3.205	2.687
			585.8	3.116	2.642
			586	3.092	2.579
			586.2	3.151	2.601
			586.4	3.124	2.537
			586.6	3.071	2.487
			586.8	3.078	2.419
			587	3.072	2.414
			587.2	3.103	2.418
			587.4	3.094	2.378
			587.6	3.039	2.297
			587.8	3.012	2.281
			588	2.988	2.261
			588.2	2.918	2.182
			588.4	2.892	2.173
			588.6	2.832	2.154
			588.8	2.709	2.109
			589	2.642	2.079
			589.2	2.647	2.031
			589.4	2.607	2.004
			589.6	2.557	1.98
			589.8	2.529	1.959
			590	2.452	1.924
			590.2	2.463	1.915
			590.4	2.368	1.897
			590.6	2.332	1.798
			590.8	2.305	1.776
			591	2.319	1.733
			591.2	2.311	1.729
			591.4	2.261	1.69
			591.6	2.232	1.687
			591.8	2.142	1.668
			592	2.134	1.724
			592.2	2.129	1.701
			592.4	2.104	1.7
			592.6	2.139	1.716
			592.8	2.162	1.692
			593	2.078	1.622
			593.2	2.018	1.564
			593.4	2.008	1.55
			593.6	1.94	1.516
			593.8	1.951	1.513
			594	1.927	1.483
			594.2	1.929	1.437
			594.4	1.931	1.425
			594.6	1.928	1.392
			594.8	1.945	1.325
			595	1.879	1.321
			595.2	1.852	1.323
			595.4	1.762	1.319
			595.6	1.713	1.344
			595.8	1.697	1.323
			596	1.698	1.32
			596.2	1.7	1.275
			596.4	1.698	1.289
			596.6	1.658	1.252
			596.8	1.632	1.221
			597	1.63	1.174
			597.2	1.613	1.144
			597.4	1.633	1.161
			597.6	1.652	1.158
			597.8	1.586	1.176
			598	1.539	1.14
			598.2	1.528	1.054
			598.4	1.485	1.036
			598.6	1.462	1.015
			598.8	1.481	0.953
			599	1.461	0.896
			599.2	1.427	0.872
			599.4	1.404	0.789
			599.6	1.39	0.759
			599.8	1.34	0.752
			600	1.309	0.712
			600.2	1.301	0.682
			600.4	1.304	0.682
			600.6	1.268	0.681
			600.8	1.238	0.693
			601	1.224	0.702
			601.2	1.212	0.656
			601.4	1.186	0.595
			601.6	1.151	0.608
			601.8	1.159	0.572
			602	1.147	0.536
			602.2	1.144	0.525
			602.4	1.148	0.519
			602.6	1.122	0.494
			602.8	1.101	0.48
			603	1.111	0.509
			603.2	1.071	0.523
			603.4	1.054	0.479
			603.6	1.001	0.485
			603.8	1.034	0.464
			604	1.038	0.454
			604.2	1.045	0.468
			604.4	1.045	0.417
			604.6	0.978	0.373
			604.8	0.901	0.379
			605	0.924	0.38
			605.2	0.905	0.353
			605.4	0.89	0.329
			605.6	0.871	0.332
			605.8	0.866	0.301
			606	0.872	0.3
			606.2	0.833	0.278
			606.4	0.816	0.286
			606.6	0.789	0.26
			606.8	0.769	0.235
			607	0.732	0.226
			607.2	0.764	0.205
			607.4	0.739	0.2
			607.6	0.734	0.214
			607.8	0.725	0.169
			608	0.764	0.154
			608.2	0.762	0.149
			608.4	0.771	0.115
			608.6	0.725	0.054
			608.8	0.662	0.06
			609	0.665	0.028
			609.2	0.663	0.045
			609.4	0.651	0.054
			609.6	0.622	0.002
			609.8	0.603	-0.025
			610	0.629	-0.012
			610.2	0.632	-0.05
			610.4	0.633	-0.072
			610.6	0.607	-0.084
			610.8	0.576	-0.059
			611	0.551	-0.111
			611.2	0.536	-0.128
			611.4	0.541	-0.154
			611.6	0.538	-0.14
			611.8	0.569	-0.158
			612	0.547	-0.147
			612.2	0.552	-0.145
			612.4	0.562	-0.135
			612.6	0.519	-0.169
			612.8	0.518	-0.117
			613	0.526	-0.14
			613.2	0.512	-0.156
			613.4	0.486	-0.196
			613.6	0.5	-0.219
			613.8	0.486	-0.23
			614	0.495	-0.212
			614.2	0.526	-0.208
			614.4	0.549	-0.267
			614.6	0.544	-0.293
			614.8	0.572	-0.298
			615	0.552	-0.304
			615.2	0.519	-0.315
			615.4	0.514	-0.384
			615.6	0.464	-0.391
			615.8	0.452	-0.388
			616	0.429	-0.409
			616.2	0.39	-0.383
			616.4	0.393	-0.388
			616.6	0.393	-0.4
			616.8	0.389	-0.372
			617	0.405	-0.394
			617.2	0.397	-0.406
			617.4	0.36	-0.409
			617.6	0.355	-0.424
			617.8	0.364	-0.474
			618	0.363	-0.497
			618.2	0.371	-0.52
			618.4	0.408	-0.525
			618.6	0.436	-0.552
			618.8	0.424	-0.576
			619	0.386	-0.58
			619.2	0.351	-0.572
			619.4	0.339	-0.537
			619.6	0.363	-0.54
			619.8	0.383	-0.542
			620	0.386	-0.548
			620.2	0.369	-0.572
			620.4	0.378	-0.569
			620.6	0.338	-0.555
			620.8	0.34	-0.569
			621	0.327	-0.624
			621.2	0.353	-0.657
			621.4	0.362	-0.646
			621.6	0.305	-0.622
			621.8	0.308	-0.621
			622	0.316	-0.592
			622.2	0.338	-0.561
			622.4	0.378	-0.567
			622.6	0.399	-0.567
			622.8	0.352	-0.571
			623	0.342	-0.58
			623.2	0.292	-0.601
			623.4	0.274	-0.571
			623.6	0.256	-0.62
			623.8	0.266	-0.631
			624	0.24	-0.649
			624.2	0.205	-0.648
			624.4	0.232	-0.697
			624.6	0.247	-0.662
			624.8	0.25	-0.665
			625	0.223	-0.657
			625.2	0.223	-0.678
			625.4	0.234	-0.728
			625.6	0.223	-0.752
			625.8	0.198	-0.762
			626	0.194	-0.776
			626.2	0.206	-0.801
			626.4	0.211	-0.795
			626.6	0.226	-0.795
			626.8	0.244	-0.784
			627	0.219	-0.804
			627.2	0.194	-0.812
			627.4	0.172	-0.825
			627.6	0.157	-0.855
			627.8	0.156	-0.873
			628	0.169	-0.855
			628.2	0.169	-0.883
			628.4	0.17	-0.874
			628.6	0.145	-0.862
			628.8	0.125	-0.88
			629	0.129	-0.882
			629.2	0.092	-0.901
			629.4	0.129	-0.923
			629.6	0.142	-0.898
			629.8	0.146	-0.922
			630	0.162	-0.887
			630.2	0.131	-0.892
			630.4	0.132	-0.878
			630.6	0.085	-0.905
			630.8	0.098	-0.916
			631	0.12	-0.935
			631.2	0.108	-0.935
			631.4	0.11	-0.969
			631.6	0.072	-0.989
			631.8	0.091	-1.001
			632	0.09	-0.995
			632.2	0.091	-1.015
			632.4	0.091	-1.014
			632.6	0.093	-1.054
			632.8	0.095	-1.039
			633	0.097	-1.062
			633.2	0.09	-1.07
			633.4	0.086	-1.111
			633.6	0.087	-1.1
			633.8	0.07	-1.111
			634	0.111	-1.119
			634.2	0.094	-1.13
			634.4	0.129	-1.109
			634.6	0.123	-1.073
			634.8	0.16	-1.079
			635	0.114	-1.069
			635.2	0.144	-1.068
			635.4	0.145	-1.083
			635.6	0.139	-1.079
			635.8	0.11	-1.048
			636	0.138	-1.068
			636.2	0.155	-1.064
			636.4	0.152	-1.067
			636.6	0.173	-1.07
			636.8	0.156	-1.048
			637	0.157	-1.025
			637.2	0.189	-1.029
			637.4	0.158	-1.043
			637.6	0.149	-1.048
			637.8	0.158	-1.055
			638	0.138	-1.095
			638.2	0.142	-1.086
			638.4	0.164	-1.088
			638.6	0.139	-1.1
			638.8	0.121	-1.109
			639	0.107	-1.113
			639.2	0.092	-1.078
			639.4	0.138	-1.085
			639.6	0.143	-1.09
			639.8	0.115	-1.126
			640	0.133	-1.089
			640.2	0.126	-1.12
			640.4	0.14	-1.101
			640.6	0.159	-1.15
			640.8	0.13	-1.178
			641	0.136	-1.182
			641.2	0.134	-1.192
			641.4	0.179	-1.199
			641.6	0.185	-1.193
			641.8	0.153	-1.157
			642	0.16	-1.145
			642.2	0.159	-1.131
			642.4	0.185	-1.112
			642.6	0.212	-1.089
			642.8	0.219	-1.066
			643	0.194	-1.071
			643.2	0.21	-1.069
			643.4	0.214	-1.074
			643.6	0.185	-1.088
			643.8	0.206	-1.076
			644	0.216	-1.1
			644.2	0.202	-1.073
			644.4	0.206	-1.085
			644.6	0.198	-1.106
			644.8	0.205	-1.121
			645	0.216	-1.127
			645.2	0.216	-1.15
			645.4	0.21	-1.138
			645.6	0.212	-1.186
			645.8	0.19	-1.201
			646	0.197	-1.211
			646.2	0.187	-1.191
			646.4	0.165	-1.231
			646.6	0.176	-1.27
			646.8	0.16	-1.265
			647	0.182	-1.282
			647.2	0.193	-1.289
			647.4	0.167	-1.263
			647.6	0.186	-1.263
			647.8	0.191	-1.268
			648	0.188	-1.28
			648.2	0.181	-1.317
			648.4	0.166	-1.291
			648.6	0.149	-1.292
			648.8	0.158	-1.291
			649	0.18	-1.283
			649.2	0.171	-1.281
			649.4	0.156	-1.28
			649.6	0.154	-1.288
			649.8	0.167	-1.302
			650	0.167	-1.32
			650.2	0.163	-1.31
			650.4	0.157	-1.313
			650.6	0.158	-1.337
			650.8	0.166	-1.325
			651	0.156	-1.369
			651.2	0.176	-1.377
			651.4	0.165	-1.385
			651.6	0.191	-1.356
			651.8	0.154	-1.354
			652	0.154	-1.338
			652.2	0.145	-1.332
			652.4	0.152	-1.343
			652.6	0.119	-1.393
			652.8	0.121	-1.418
			653	0.115	-1.402
			653.2	0.119	-1.396
			653.4	0.114	-1.38
			653.6	0.113	-1.417
			653.8	0.127	-1.428
			654	0.128	-1.39
			654.2	0.121	-1.401
			654.4	0.117	-1.403
			654.6	0.092	-1.4
			654.8	0.074	-1.417
			655	0.086	-1.419
			655.2	0.101	-1.426
			655.4	0.084	-1.407
			655.6	0.07	-1.406
			655.8	0.016	-1.45
			656	-0.002	-1.453
			656.2	-0.009	-1.431
			656.4	0.005	-1.436
			656.6	-0.017	-1.453
			656.8	-0.014	-1.459
			657	0.023	-1.467
			657.2	0.02	-1.432
			657.4	0.011	-1.441
			657.6	0.019	-1.446
			657.8	0.015	-1.421
			658	0.009	-1.415
			658.2	0.019	-1.409
			658.4	0.024	-1.444
			658.6	0.049	-1.457
			658.8	0.046	-1.429
			659	0.036	-1.472
			659.2	0.045	-1.479
			659.4	0.045	-1.473
			659.6	0.036	-1.44
			659.8	0.031	-1.444
			660	0.065	-1.41
			660.2	0.045	-1.438
			660.4	0.007	-1.404
			660.6	0.002	-1.442
			660.8	0.028	-1.448
			661	0.079	-1.416
			661.2	0.091	-1.439
			661.4	0.054	-1.432
			661.6	0.058	-1.43
			661.8	0.055	-1.422
			662	0.033	-1.449
			662.2	0.043	-1.465
			662.4	0.045	-1.452
			662.6	0.013	-1.417
			662.8	0.023	-1.443
			663	0.026	-1.415
			663.2	0.047	-1.432
			663.4	0.056	-1.409
			663.6	0.08	-1.411
			663.8	0.076	-1.402
			664	0.106	-1.412
			664.2	0.077	-1.413
			664.4	0.063	-1.432
			664.6	0.031	-1.439
			664.8	0.032	-1.441
			665	0.022	-1.446
			665.2	0.007	-1.458
			665.4	0.001	-1.478
			665.6	0.005	-1.496
			665.8	0.013	-1.514
			666	0.047	-1.494
			666.2	0.021	-1.506
			666.4	0.014	-1.473
			666.6	0.004	-1.46
			666.8	0.03	-1.436
			667	-0.01	-1.437
			667.2	-0.031	-1.41
			667.4	-0.018	-1.416
			667.6	-0.031	-1.39
			667.8	-0.038	-1.41
			668	-0.054	-1.44
			668.2	-0.05	-1.445
			668.4	-0.05	-1.443
			668.6	-0.046	-1.431
			668.8	-0.052	-1.418
			669	-0.039	-1.419
			669.2	-0.01	-1.396
			669.4	-0.01	-1.434
			669.6	-0.02	-1.448
			669.8	-0.027	-1.477
			670	-0.029	-1.487
			670.2	-0.054	-1.47
			670.4	-0.046	-1.469
			670.6	-0.062	-1.463
			670.8	-0.045	-1.456
			671	-0.03	-1.459
			671.2	-0.004	-1.447
			671.4	0	-1.448
			671.6	0.017	-1.431
			671.8	-0.024	-1.406
			672	-0.021	-1.431
			672.2	-0.02	-1.444
			672.4	-0.007	-1.438
			672.6	-0.019	-1.437
			672.8	0.008	-1.445
			673	0.008	-1.449
			673.2	0.015	-1.422
			673.4	0.009	-1.442
			673.6	0	-1.454
			673.8	0.005	-1.429
			674	0.035	-1.435
			674.2	0.022	-1.436
			674.4	0.024	-1.488
			674.6	0.013	-1.498
			674.8	0.02	-1.473
			675	0	-1.477
			675.2	-0.026	-1.512
			675.4	-0.029	-1.487
			675.6	-0.025	-1.469
			675.8	-0.028	-1.497
			676	-0.039	-1.483
			676.2	-0.06	-1.461
			676.4	-0.098	-1.454
			676.6	-0.095	-1.461
			676.8	-0.097	-1.443
			677	-0.064	-1.47
			677.2	-0.061	-1.466
			677.4	-0.052	-1.484
			677.6	-0.03	-1.481
			677.8	-0.061	-1.497
			678	-0.04	-1.486
			678.2	-0.035	-1.506
			678.4	-0.061	-1.493
			678.6	-0.025	-1.497
			678.8	-0.045	-1.485
			679	-0.004	-1.507
			679.2	-0.028	-1.474
			679.4	-0.035	-1.505
			679.6	-0.026	-1.516
			679.8	-0.039	-1.49
			680	-0.067	-1.502
			680.2	-0.097	-1.502
			680.4	-0.083	-1.525
			680.6	-0.085	-1.519
			680.8	-0.085	-1.52
			681	-0.094	-1.516
			681.2	-0.115	-1.506
			681.4	-0.14	-1.539
			681.6	-0.159	-1.53
			681.8	-0.173	-1.522
			682	-0.146	-1.549
			682.2	-0.158	-1.521
			682.4	-0.172	-1.511
			682.6	-0.175	-1.513
			682.8	-0.183	-1.512
			683	-0.203	-1.517
			683.2	-0.205	-1.531
			683.4	-0.207	-1.54
			683.6	-0.169	-1.518
			683.8	-0.172	-1.515
			684	-0.187	-1.514
			684.2	-0.171	-1.467
			684.4	-0.189	-1.461
			684.6	-0.162	-1.437
			684.8	-0.168	-1.46
			685	-0.184	-1.451
			685.2	-0.222	-1.481
			685.4	-0.231	-1.501
			685.6	-0.2	-1.526
			685.8	-0.156	-1.548
			686	-0.172	-1.577
			686.2	-0.177	-1.602
			686.4	-0.194	-1.561
			686.6	-0.226	-1.571
			686.8	-0.207	-1.562
			687	-0.214	-1.566
			687.2	-0.223	-1.539
			687.4	-0.191	-1.531
			687.6	-0.206	-1.507
			687.8	-0.197	-1.509
			688	-0.184	-1.53
			688.2	-0.182	-1.546
			688.4	-0.175	-1.548
			688.6	-0.176	-1.545
			688.8	-0.17	-1.505
			689	-0.195	-1.525
			689.2	-0.203	-1.504
			689.4	-0.219	-1.506
			689.6	-0.219	-1.523
			689.8	-0.213	-1.512
			690	-0.217	-1.497
			690.2	-0.221	-1.49
			690.4	-0.194	-1.498
			690.6	-0.199	-1.493
			690.8	-0.181	-1.499
			691	-0.193	-1.481
			691.2	-0.185	-1.481
			691.4	-0.182	-1.472
			691.6	-0.191	-1.498
			691.8	-0.204	-1.512
			692	-0.206	-1.531
			692.2	-0.223	-1.514
			692.4	-0.223	-1.515
			692.6	-0.26	-1.533
			692.8	-0.264	-1.518
			693	-0.261	-1.538
			693.2	-0.282	-1.561
			693.4	-0.275	-1.562
			693.6	-0.253	-1.569
			693.8	-0.259	-1.551
			694	-0.227	-1.554
			694.2	-0.222	-1.554
			694.4	-0.252	-1.557
			694.6	-0.233	-1.547
			694.8	-0.245	-1.519
			695	-0.246	-1.517
			695.2	-0.246	-1.507
			695.4	-0.268	-1.504
			695.6	-0.223	-1.51
			695.8	-0.225	-1.528
			696	-0.22	-1.509
			696.2	-0.223	-1.53
			696.4	-0.22	-1.51
			696.6	-0.215	-1.507
			696.8	-0.219	-1.498
			697	-0.223	-1.476
			697.2	-0.23	-1.457
			697.4	-0.219	-1.494
			697.6	-0.249	-1.493
			697.8	-0.214	-1.517
			698	-0.194	-1.528
			698.2	-0.177	-1.536
			698.4	-0.195	-1.508
			698.6	-0.208	-1.537
			698.8	-0.197	-1.516
			699	-0.194	-1.507
			699.2	-0.192	-1.503
			699.4	-0.218	-1.504
			699.6	-0.25	-1.513
			699.8	-0.225	-1.522
			700	-0.25	-1.502

## Sheet: Fig. 5i
			Total	331	Total	331	Total	331
			Max./nm	4302.86	Max./nm	4302.86	Max./nm	4302.86
			Min./nm	75.48	Min./nm	75.48	Min./nm	75.48
			Mean/nm	477.53	Mean/nm	477.53	Mean/nm	477.53
			No.	Particle size/nm	No.	Particle size/nm	No.	Particle size/nm
			1	2282.95	4564.9	6846.85	9128.8	11410.8
			2	684.36	1366.72	2049.08	2731.44	3413.8
			3	347.41	691.82	1036.23	1380.64	1725.05
			4	303.32	602.64	901.96	1201.28	1500.6
			5	248.89	492.78	736.67	980.56	1224.45
			6	1511.3	3016.6	4521.9	6027.2	7532.5
			7	198.49	389.98	581.47	772.96	964.45
			8	236.4	464.8	693.2	921.6	1150
			9	192.17	375.34	558.51	741.68	924.85
			10	1095.97	2181.94	3267.91	4353.88	5439.85
			11	472.51	934.02	1395.53	1857.04	2318.55
			12	717.81	1423.62	2129.43	2835.24	3541.05
			13	541.04	1069.08	1597.12	2125.16	2653.2
			14	263.8	513.6	763.4	1013.2	1263
			15	906.6	1798.2	2689.8	3581.4	4473
			16	1369.13	2722.26	4075.39	5428.52	6781.65
			17	597.03	1177.06	1757.09	2337.12	2917.15
			18	702.31	1386.62	2070.93	2755.24	3439.55
			19	427.56	836.12	1244.68	1653.24	2061.8
			20	773.38	1526.76	2280.14	3033.52	3786.9
			21	632.1	1243.2	1854.3	2465.4	3076.5
			22	399.56	777.12	1154.68	1532.24	1909.8
			23	205.32	387.64	569.96	752.28	934.6
			24	808.46	1592.92	2377.38	3161.84	3946.3
			25	290.56	556.12	821.68	1087.24	1352.8
			26	1143.57	2261.14	3378.71	4496.28	5613.85
			27	696.85	1366.7	2036.55	2706.4	3376.25
			28	163.28	298.56	433.84	569.12	704.4
			29	176.03	323.06	470.09	617.12	764.15
			30	341.64	653.28	964.92	1276.56	1588.2
			31	219.94	408.88	597.82	786.76	975.7
			32	936.58	1841.16	2745.74	3650.32	4554.9
			33	362.49	691.98	1021.47	1350.96	1680.45
			34	425.31	816.62	1207.93	1599.24	1990.55
			35	203.12	371.24	539.36	707.48	875.6
			36	296.77	557.54	818.31	1079.08	1339.85
			37	96.69	156.38	216.07	275.76	335.45
			38	291.7	545.4	799.1	1052.8	1306.5
			39	406.28	773.56	1140.84	1508.12	1875.4
			40	288.47	536.94	785.41	1033.88	1282.35
			41	1444.65	2848.3	4251.95	5655.6	7059.25
			42	393.92	745.84	1097.76	1449.68	1801.6
			43	515.22	987.44	1459.66	1931.88	2404.1
			44	263.77	483.54	703.31	923.08	1142.85
			45	458.26	871.52	1284.78	1698.04	2111.3
			46	230.42	414.84	599.26	783.68	968.1
			47	172.17	297.34	422.51	547.68	672.85
			48	251.24	454.48	657.72	860.96	1064.2
			49	556.75	1064.5	1572.25	2080	2587.75
			50	238.63	427.26	615.89	804.52	993.15
			51	869.99	1688.98	2507.97	3326.96	4145.95
			52	709.7	1367.4	2025.1	2682.8	3340.5
			53	278.38	503.76	729.14	954.52	1179.9
			54	267.12	480.24	693.36	906.48	1119.6
			55	347.77	640.54	933.31	1226.08	1518.85
			56	277.58	499.16	720.74	942.32	1163.9
			57	395.17	733.34	1071.51	1409.68	1747.85
			58	229.89	401.78	573.67	745.56	917.45
			59	273.3	487.6	701.9	916.2	1130.5
			60	300.96	541.92	782.88	1023.84	1264.8
			61	257.25	453.5	649.75	846	1042.25
			62	273.3	484.6	695.9	907.2	1118.5
			63	396.35	729.7	1063.05	1396.4	1729.75
			64	213.53	363.06	512.59	662.12	811.65
			65	260.51	456.02	651.53	847.04	1042.55
			66	406.28	746.56	1086.84	1427.12	1767.4
			67	471.7	876.4	1281.1	1685.8	2090.5
			68	196.35	324.7	453.05	581.4	709.75
			69	247.6	426.2	604.8	783.4	962
			70	264.04	458.08	652.12	846.16	1040.2
			71	224.46	377.92	531.38	684.84	838.3
			72	150.91	229.82	308.73	387.64	466.55
			73	176.79	280.58	384.37	488.16	591.95
			74	166.85	259.7	352.55	445.4	538.25
			75	115.02	155.04	195.06	235.08	275.1
			76	278.27	480.54	682.81	885.08	1087.35
			77	241.45	405.9	570.35	734.8	899.25
			78	166.68	255.36	344.04	432.72	521.4
			79	297.3	515.6	733.9	952.2	1170.5
			80	491.54	903.08	1314.62	1726.16	2137.7
			81	339.42	597.84	856.26	1114.68	1373.1
			82	441.02	800.04	1159.06	1518.08	1877.1
			83	553.98	1024.96	1495.94	1966.92	2437.9
			84	300.7	517.4	734.1	950.8	1167.5
			85	353.73	622.46	891.19	1159.92	1428.65
			86	275.39	464.78	654.17	843.56	1032.95
			87	245.66	404.32	562.98	721.64	880.3
			88	101.25	114.5	127.75	141	154.25
			89	114.94	140.88	166.82	192.76	218.7
			90	135	180	225	270	315
			91	128.11	165.22	202.33	239.44	276.55
			92	196.9	301.8	406.7	511.6	616.5
			93	121.78	150.56	179.34	208.12	236.9
			94	157.7	221.4	285.1	348.8	412.5
			95	150.96	206.92	262.88	318.84	374.8
			96	196.18	296.36	396.54	496.72	596.9
			97	128.11	159.22	190.33	221.44	252.55
			98	135.09	172.18	209.27	246.36	283.45
			99	106.76	114.52	122.28	130.04	137.8
			100	106.76	113.52	120.28	127.04	133.8
			101	128.11	155.22	182.33	209.44	236.55
			102	129.91	157.82	185.73	213.64	241.55
			103	129.86	156.72	183.58	210.44	237.3
			104	109.97	115.94	121.91	127.88	133.85
			105	151.07	197.14	243.21	289.28	335.35
			106	75.48	44.96	14.44	-16.08	-46.6
			107	249.84	392.68	535.52	678.36	821.2
			108	117.93	127.86	137.79	147.72	157.65
			109	76.95	44.9	12.85	-19.2	-51.25
			110	142.47	174.94	207.41	239.88	272.35
			111	229.89	348.78	467.67	586.56	705.45
			112	920.65	1729.3	2537.95	3346.6	4155.25
			113	514.5	916	1317.5	1719	2120.5
			114	238.63	363.26	487.89	612.52	737.15
			115	189.13	263.26	337.39	411.52	485.65
			116	172.17	228.34	284.51	340.68	396.85
			117	150.96	184.92	218.88	252.84	286.8
			118	168.89	219.78	270.67	321.56	372.45
			119	154.05	189.1	224.15	259.2	294.25
			120	604.38	1088.76	1573.14	2057.52	2541.9
			121	143.17	165.34	187.51	209.68	231.85
			122	192.17	262.34	332.51	402.68	472.85
			123	101.25	79.5	57.75	36	14.25
			124	181.9	239.8	297.7	355.6	413.5
			125	249.12	373.24	497.36	621.48	745.6
			126	168.86	211.72	254.58	297.44	340.3
			127	135	143	151	159	167
			128	278.43	428.86	579.29	729.72	880.15
			129	1309.34	2489.68	3670.02	4850.36	6030.7
			130	1217.25	2304.5	3391.75	4479	5566.25
			131	1457.83	2784.66	4111.49	5438.32	6765.15
			132	1303.11	2474.22	3645.33	4816.44	5987.55
			133	277.24	421.48	565.72	709.96	854.2
			134	751.17	1368.34	1985.51	2602.68	3219.85
			135	406.28	677.56	948.84	1220.12	1491.4
			136	696.36	1256.72	1817.08	2377.44	2937.8
			137	392.7	648.4	904.1	1159.8	1415.5
			138	452.59	767.18	1081.77	1396.36	1710.95
			139	331.15	523.3	715.45	907.6	1099.75
			140	280.8	421.6	562.4	703.2	844
			141	435.96	730.92	1025.88	1320.84	1615.8
			142	480.53	819.06	1157.59	1496.12	1834.65
			143	591.62	1040.24	1488.86	1937.48	2386.1
			144	625.17	1106.34	1587.51	2068.68	2549.85
			145	331.02	517.04	703.06	889.08	1075.1
			146	414.5	683	951.5	1220	1488.5
			147	283.58	420.16	556.74	693.32	829.9
			148	717.1	1286.2	1855.3	2424.4	2993.5
			149	272.3	395.6	518.9	642.2	765.5
			150	339.42	528.84	718.26	907.68	1097.1
			151	350.37	549.74	749.11	948.48	1147.85
			152	297.86	443.72	589.58	735.44	881.3
			153	1026.63	1900.26	2773.89	3647.52	4521.15
			154	674.89	1195.78	1716.67	2237.56	2758.45
			155	1608.81	3062.62	4516.43	5970.24	7424.05
			156	335.18	514.36	693.54	872.72	1051.9
			157	297.51	438.02	578.53	719.04	859.55
			158	832.01	1506.02	2180.03	2854.04	3528.05
			159	176.65	194.3	211.95	229.6	247.25
			160	284.95	409.9	534.85	659.8	784.75
			161	885.06	1609.12	2333.18	3057.24	3781.3
			162	547.49	932.98	1318.47	1703.96	2089.45
			163	399.01	635.02	871.03	1107.04	1343.05
			164	848.78	1533.56	2218.34	2903.12	3587.9
			165	512.45	859.9	1207.35	1554.8	1902.25
			166	363.8	561.6	759.4	957.2	1155
			167	767.17	1367.34	1967.51	2567.68	3167.85
			168	491.8	815.6	1139.4	1463.2	1787
			169	740.73	1312.46	1884.19	2455.92	3027.65
			170	1159.74	2149.48	3139.22	4128.96	5118.7
			171	483.6	796.2	1108.8	1421.4	1734
			172	332.33	492.66	652.99	813.32	973.65
			173	412.31	651.62	890.93	1130.24	1369.55
			174	588.09	1002.18	1416.27	1830.36	2244.45
			175	737.71	1300.42	1863.13	2425.84	2988.55
			176	543.83	911.66	1279.49	1647.32	2015.15
			177	324.08	471.16	618.24	765.32	912.4
			178	573.76	969.52	1365.28	1761.04	2156.8
			179	318.42	457.84	597.26	736.68	876.1
			180	432.73	685.46	938.19	1190.92	1443.65
			181	368.54	556.08	743.62	931.16	1118.7
			182	512.44	842.88	1173.32	1503.76	1834.2
			183	507.35	831.7	1156.05	1480.4	1804.75
			184	455.44	726.88	998.32	1269.76	1541.2
			185	632.1	1079.2	1526.3	1973.4	2420.5
			186	259.8	333.6	407.4	481.2	555
			187	307.8	428.6	549.4	670.2	791
			188	242.17	296.34	350.51	404.68	458.85
			189	908.98	1628.96	2348.94	3068.92	3788.9
			190	420.43	650.86	881.29	1111.72	1342.15
			191	407.72	624.44	841.16	1057.88	1274.6
			192	176.12	160.24	144.36	128.48	112.6
			193	339.22	485.44	631.66	777.88	924.1
			194	301.92	409.84	517.76	625.68	733.6
			195	352.24	509.48	666.72	823.96	981.2
			196	568.6	941.2	1313.8	1686.4	2059
			197	230.52	264.04	297.56	331.08	364.6
			198	249.12	300.24	351.36	402.48	453.6
			199	256.6	314.2	371.8	429.4	487
			200	257.13	314.26	371.39	428.52	485.65
			201	301.81	402.62	503.43	604.24	705.05
			202	373.04	544.08	715.12	886.16	1057.2
			203	241.45	279.9	318.35	356.8	395.25
			204	224.36	244.72	265.08	285.44	305.8
			205	1693.44	3181.88	4670.32	6158.76	7647.2
			206	196.76	187.52	178.28	169.04	159.8
			207	320.13	433.26	546.39	659.52	772.65
			208	224.46	240.92	257.38	273.84	290.3
			209	641.66	1074.32	1506.98	1939.64	2372.3
			210	234.87	259.74	284.61	309.48	334.35
			211	253.2	295.4	337.6	379.8	422
			212	590.88	969.76	1348.64	1727.52	2106.4
			213	230.85	248.7	266.55	284.4	302.25
			214	601.29	988.58	1375.87	1763.16	2150.45
			215	580.84	946.68	1312.52	1678.36	2044.2
			216	1172.85	2129.7	3086.55	4043.4	5000.25
			217	1128	2039	2950	3861	4772
			218	813.98	1409.96	2005.94	2601.92	3197.9
			219	523.35	827.7	1132.05	1436.4	1740.75
			220	724.98	1229.96	1734.94	2239.92	2744.9
			221	705.87	1190.74	1675.61	2160.48	2645.35
			222	448.05	674.1	900.15	1126.2	1352.25
			223	136.66	50.32	-36.02	-122.36	-208.7
			224	410.66	597.32	783.98	970.64	1157.3
			225	415.24	605.48	795.72	985.96	1176.2
			226	655.98	1085.96	1515.94	1945.92	2375.9
			227	470.47	713.94	957.41	1200.88	1444.35
			228	287.41	346.82	406.23	465.64	525.05
			229	398.47	567.94	737.41	906.88	1076.35
			230	410.9	591.8	772.7	953.6	1134.5
			231	117.93	4.86	-108.21	-221.28	-334.35
			232	484.34	736.68	989.02	1241.36	1493.7
			233	679.78	1126.56	1573.34	2020.12	2466.9
			234	712.55	1191.1	1669.65	2148.2	2626.75
			235	378.48	521.96	665.44	808.92	952.4
			236	377.51	519.02	660.53	802.04	943.55
			237	779.42	1321.84	1864.26	2406.68	2949.1
			238	581.13	924.26	1267.39	1610.52	1953.65
			239	253.2	267.4	281.6	295.8	310
			240	525.79	811.58	1097.37	1383.16	1668.95
			241	305.19	369.38	433.57	497.76	561.95
			242	492.91	743.82	994.73	1245.64	1496.55
			243	251.24	259.48	267.72	275.96	284.2
			244	395.37	546.74	698.11	849.48	1000.85
			245	726.27	1207.54	1688.81	2170.08	2651.35
			246	234.88	223.76	212.64	201.52	190.4
			247	160.5	74	-12.5	-99	-185.5
			248	117.91	-12.18	-142.27	-272.36	-402.45
			249	230.85	212.7	194.55	176.4	158.25
			250	281.94	313.88	345.82	377.76	409.7
			251	196.81	142.62	88.43	34.24	-19.95
			252	186.67	121.34	56.01	-9.32	-74.65
			253	256.6	260.2	263.8	267.4	271
			254	248.89	243.78	238.67	233.56	228.45
			255	263.59	272.18	280.77	289.36	297.95
			256	236.25	216.5	196.75	177	157.25
			257	687.26	1117.52	1547.78	1978.04	2408.3
			258	277.47	296.94	316.41	335.88	355.35
			259	406.44	553.88	701.32	848.76	996.2
			260	303.94	347.88	391.82	435.76	479.7
			261	272.25	283.5	294.75	306	317.25
			262	441.02	620.04	799.06	978.08	1157.1
			263	139.26	15.52	-108.22	-231.96	-355.7
			264	302.01	340.02	378.03	416.04	454.05
			265	386.66	508.32	629.98	751.64	873.3
			266	615.98	965.96	1315.94	1665.92	2015.9
			267	2071.53	3876.06	5680.59	7485.12	9289.65
			268	1401.89	2535.78	3669.67	4803.56	5937.45
			269	448.24	627.48	806.72	985.96	1165.2
			270	290.51	311.02	331.53	352.04	372.55
			271	1173.39	2075.78	2978.17	3880.56	4782.95
			272	452.3	632.6	812.9	993.2	1173.5
			273	549.35	825.7	1102.05	1378.4	1654.75
			274	205.27	136.54	67.81	-0.92	-69.65
			275	129.86	-15.28	-160.42	-305.56	-450.7
			276	247.6	219.2	190.8	162.4	134
			277	779.45	1281.9	1784.35	2286.8	2789.25
			278	139.13	0.26	-138.61	-277.48	-416.35
			279	634.85	990.7	1346.55	1702.4	2058.25
			280	586.43	892.86	1199.29	1505.72	1812.15
			281	506.41	731.82	957.23	1182.64	1408.05
			282	717.51	1153.02	1588.53	2024.04	2459.55
			283	461.04	639.08	817.12	995.16	1173.2
			284	439.86	595.72	751.58	907.44	1063.3
			285	395.15	505.3	615.45	725.6	835.75
			286	230.06	174.12	118.18	62.24	6.3
			287	461.7	636.4	811.1	985.8	1160.5
			288	293.3	298.6	303.9	309.2	314.5
			289	779.99	1270.98	1761.97	2252.96	2743.95
			290	290.56	291.12	291.68	292.24	292.8
			291	151.66	12.32	-127.02	-266.36	-405.7
			292	196.9	101.8	6.7	-88.4	-183.5
			293	597.95	902.9	1207.85	1512.8	1817.75
			294	885.06	1476.12	2067.18	2658.24	3249.3
			295	866.47	1437.94	2009.41	2580.88	3152.35
			296	676.25	1056.5	1436.75	1817	2197.25
			297	452.97	608.94	764.91	920.88	1076.85
			298	4302.86	8307.72	12312.6	16317.4	20322.3
			299	432.49	565.98	699.47	832.96	966.45
			300	531.98	763.96	995.94	1227.92	1459.9
			301	850.25	1399.5	1948.75	2498	3047.25
			302	498.73	695.46	892.19	1088.92	1285.65
			303	1888.38	3473.76	5059.14	6644.52	8229.9
			304	251.24	198.48	145.72	92.96	40.2
			305	547.49	789.98	1032.47	1274.96	1517.45
			306	525.9	745.8	965.7	1185.6	1405.5
			307	521.3	735.6	949.9	1164.2	1378.5
			308	713.78	1119.56	1525.34	1931.12	2336.9
			309	616.19	923.38	1230.57	1537.76	1844.95
			310	2159.68	4009.36	5859.04	7708.72	9558.4
			311	593.01	875.02	1157.03	1439.04	1721.05
			312	348.43	384.86	421.29	457.72	494.15
			313	307.8	302.6	297.4	292.2	287
			314	448.88	583.76	718.64	853.52	988.4
			315	483.13	651.26	819.39	987.52	1155.65
			316	575.23	834.46	1093.69	1352.92	1612.15
			317	669.83	1022.66	1375.49	1728.32	2081.15
			318	367.52	417.04	466.56	516.08	565.6
			319	745.63	1172.26	1598.89	2025.52	2452.15
			320	268.79	217.58	166.37	115.16	63.95
			321	216.11	111.22	6.33	-98.56	-203.45
			322	887.96	1453.92	2019.88	2585.84	3151.8
			323	224.46	125.92	27.38	-71.16	-169.7
			324	181.8	39.6	-102.6	-244.8	-387
			325	210.21	95.42	-19.37	-134.16	-248.95
			326	305.66	285.32	264.98	244.64	224.3
			327	976.17	1625.34	2274.51	2923.68	3572.85
			328	184.26	40.52	-103.22	-246.96	-390.7
			329	1635.24	2941.48	4247.72	5553.96	6860.2
			330	2195.84	4061.68	5927.52	7793.36	9659.2
			331	1271.14	2211.28	3151.42	4091.56	5031.7
			===============Statistical report===============		===============Statistical report===============		===============Statistical report===============
			Distr./nm	Mean/nm	Distr./nm	Mean/nm	Distr./nm	Mean/nm
			75-497.8	286.4	75-497.9	286.4	75-497.10	286.4
			497.8-920.6	709.2	497.8-920.7	709.2	497.8-920.8	709.2
			920.6-1343.4	1132	920.6-1343.5	1132	920.6-1343.6	1132
			1343.4-1766.2	1554.8	1343.4-1766.3	1554.8	1343.4-1766.4	1554.8
			1766.2-2189	1977.6	1766.2-2190	1977.6	1766.2-2191	1977.6
			2189-2611.8	2400.4	2189-2611.9	2400.4	2189-2611.10	2400.4
			2611.8-3034.6	2823.2	2611.8-3034.7	2823.2	2611.8-3034.8	2823.2
			3034.6-3457.4	3246	3034.6-3457.5	3246	3034.6-3457.6	3246
			3457.4-3880.2	3668.8	3457.4-3880.3	3668.8	3457.4-3880.4	3668.8
			3880.2-4303	4091.6	3880.2-4304	4091.6	3880.2-4305	4091.6
